# Supplementary material for: Methylome and transcriptome analyses reveal HLA-DMB’s contribution to periodontitis development
Source: PLoS One. 2025 Apr 23;20(4):e0319055. doi: 10.1371/journal.pone.0319055 (PMC12017480; doi:10.1371/journal.pone.0319055)
Supplement: S1 Table — (XLSX) [file pone.0319055.s001.xlsx]

## Sheet: GSE173082
ID_REF	Sex	Age	Race	Type
GSM5259483	Sex: M	age: 55.9666666666667	race/ethnicity: White	phenotype: Periodontitis
GSM5259484	Sex: M	age: 34.6305555555555	race/ethnicity: Hispanic/Latino	phenotype: Periodontitis
GSM5259485	Sex: M	age: 62.3944444444444	race/ethnicity: White	phenotype: Periodontitis
GSM5259486	Sex: F	age: 77.5194444444445	race/ethnicity: Hispanic/Latino	phenotype: Periodontitis
GSM5259487	Sex: M	age: 69.7277777777778	race/ethnicity: Indian	phenotype: Periodontitis
GSM5259488	Sex: F	age: 73.7722222222222	race/ethnicity: White	phenotype: Periodontitis
GSM5259489	Sex: F	age: 41.7333333333333	race/ethnicity: Hispanic/Latino	phenotype: Healthy
GSM5259490	Sex: F	age: 68.4138888888889	race/ethnicity: Arfican-American	phenotype: Healthy
GSM5259491	Sex: F	age: 27.6444444444444	race/ethnicity: Hispanic/Latino	phenotype: Healthy
GSM5259492	Sex: M	age: 39.25	race/ethnicity: White	phenotype: Healthy
GSM5259493	Sex: M	age: 31.5833333333333	race/ethnicity: White	phenotype: Healthy
GSM5259494	Sex: F	age: 44.95	race/ethnicity: White	phenotype: Healthy
GSM5259495	Sex: M	age: 62.3	race/ethnicity: White	phenotype: Gingivitis
GSM5259496	Sex: M	age: 25.0611111111111	race/ethnicity: White	phenotype: Gingivitis
GSM5259497	Sex: F	age: 27.6444444444444	race/ethnicity: Hispanic/Latino	phenotype: Gingivitis
GSM5259498	Sex: F	age: 34.2	race/ethnicity: Asian	phenotype: Gingivitis
GSM5259499	Sex: F	age: 44.95	race/ethnicity: White	phenotype: Gingivitis
GSM5259500	Sex: F	age: 44.9472222222222	race/ethnicity: Hispanic/Latino	phenotype: Gingivitis
GSM5259501	Sex: F	age: 56.8083333333333	race/ethnicity: White	phenotype: Periodontitis
GSM5259502	Sex: F	age: 48.1138888888889	race/ethnicity: White	phenotype: Periodontitis
GSM5259503	Sex: M	age: 50.375	race/ethnicity: White	phenotype: Periodontitis
GSM5259504	Sex: M	age: 65.9972222222222	race/ethnicity: White	phenotype: Periodontitis
GSM5259505	Sex: F	age: 46.7888888888889	race/ethnicity: Hispanic/Latino	phenotype: Periodontitis
GSM5259506	Sex: F	age: 29.4222222222222	race/ethnicity: Arfican-American	phenotype: Periodontitis
GSM5259507	Sex: F	age: 75.2194444444445	race/ethnicity: White	phenotype: Healthy
GSM5259508	Sex: F	age: 36.9722222222222	race/ethnicity: White	phenotype: Healthy
GSM5259509	Sex: F	age: 41.5694444444444	race/ethnicity: Asian	phenotype: Healthy
GSM5259510	Sex: F	age: 65.6777777777778	race/ethnicity: Hispanic/Latino	phenotype: Healthy
GSM5259511	Sex: F	age: 40.2555555555556	race/ethnicity: Hispanic/Latino	phenotype: Healthy
GSM5259512	Sex: F	age: 62.7138888888889	race/ethnicity: White	phenotype: Healthy
GSM5259513	Sex: F	age: 48.1138888888889	race/ethnicity: White	phenotype: Gingivitis
GSM5259514	Sex: M	age: 52.9861111111111	race/ethnicity: White	phenotype: Gingivitis
GSM5259515	Sex: F	age: 29.6722222222222	race/ethnicity: White	phenotype: Gingivitis
GSM5259516	Sex: F	age: 55.0694444444444	race/ethnicity: White	phenotype: Gingivitis
GSM5259517	Sex: M	age: 70.4583333333333	race/ethnicity: Hispanic/Latino	phenotype: Gingivitis
GSM5259518	Sex: F	age: 55.1444444444445	race/ethnicity: Arfican-American	phenotype: Gingivitis

## Sheet: GSE10334
ID_REF	Type
GSM261086	Gingival tissue phenotype: Diseased (BoP + interproximal PPD of>3 mm + concomitant CAL of>2 mm)
GSM261087	Gingival tissue phenotype: Diseased (BoP + interproximal PPD of>3 mm + concomitant CAL of>2 mm)
GSM261088	Gingival tissue phenotype: Healthy (no BoP + PPD of<5 mm + CAL of<3 2 mm
GSM261089	Gingival tissue phenotype: Diseased (BoP + interproximal PPD of>3 mm + concomitant CAL of>2 mm)
GSM261090	Gingival tissue phenotype: Diseased (BoP + interproximal PPD of>3 mm + concomitant CAL of>2 mm)
GSM261091	Gingival tissue phenotype: Healthy (no BoP + PPD of<5 mm + CAL of<3 2 mm
GSM261092	Gingival tissue phenotype: Diseased (BoP + interproximal PPD of>3 mm + concomitant CAL of>2 mm)
GSM261093	Gingival tissue phenotype: Diseased (BoP + interproximal PPD of>3 mm + concomitant CAL of>2 mm)
GSM261094	Gingival tissue phenotype: Diseased (BoP + interproximal PPD of>3 mm + concomitant CAL of>2 mm)
GSM261095	Gingival tissue phenotype: Diseased (BoP + interproximal PPD of>3 mm + concomitant CAL of>2 mm)
GSM261096	Gingival tissue phenotype: Healthy (no BoP + PPD of<5 mm + CAL of<3 2 mm
GSM261097	Gingival tissue phenotype: Diseased (BoP + interproximal PPD of>3 mm + concomitant CAL of>2 mm)
GSM261098	Gingival tissue phenotype: Diseased (BoP + interproximal PPD of>3 mm + concomitant CAL of>2 mm)
GSM261099	Gingival tissue phenotype: Healthy (no BoP + PPD of<5 mm + CAL of<3 2 mm
GSM261100	Gingival tissue phenotype: Diseased (BoP + interproximal PPD of>3 mm + concomitant CAL of>2 mm)
GSM261101	Gingival tissue phenotype: Diseased (BoP + interproximal PPD of>3 mm + concomitant CAL of>2 mm)
GSM261102	Gingival tissue phenotype: Healthy (no BoP + PPD of<5 mm + CAL of<3 2 mm
GSM261103	Gingival tissue phenotype: Diseased (BoP + interproximal PPD of>3 mm + concomitant CAL of>2 mm)
GSM261104	Gingival tissue phenotype: Diseased (BoP + interproximal PPD of>3 mm + concomitant CAL of>2 mm)
GSM261105	Gingival tissue phenotype: Diseased (BoP + interproximal PPD of>3 mm + concomitant CAL of>2 mm)
GSM261106	Gingival tissue phenotype: Diseased (BoP + interproximal PPD of>3 mm + concomitant CAL of>2 mm)
GSM261107	Gingival tissue phenotype: Diseased (BoP + interproximal PPD of>3 mm + concomitant CAL of>2 mm)
GSM261108	Gingival tissue phenotype: Diseased (BoP + interproximal PPD of>3 mm + concomitant CAL of>2 mm)
GSM261109	Gingival tissue phenotype: Healthy (no BoP + PPD of<5 mm + CAL of<3 2 mm
GSM261110	Gingival tissue phenotype: Diseased (BoP + interproximal PPD of>3 mm + concomitant CAL of>2 mm)
GSM261111	Gingival tissue phenotype: Diseased (BoP + interproximal PPD of>3 mm + concomitant CAL of>2 mm)
GSM261112	Gingival tissue phenotype: Diseased (BoP + interproximal PPD of>3 mm + concomitant CAL of>2 mm)
GSM261113	Gingival tissue phenotype: Healthy (no BoP + PPD of<5 mm + CAL of<3 2 mm
GSM261114	Gingival tissue phenotype: Diseased (BoP + interproximal PPD of>3 mm + concomitant CAL of>2 mm)
GSM261115	Gingival tissue phenotype: Diseased (BoP + interproximal PPD of>3 mm + concomitant CAL of>2 mm)
GSM261116	Gingival tissue phenotype: Healthy (no BoP + PPD of<5 mm + CAL of<3 2 mm
GSM261117	Gingival tissue phenotype: Healthy (no BoP + PPD of<5 mm + CAL of<3 2 mm
GSM261118	Gingival tissue phenotype: Diseased (BoP + interproximal PPD of>3 mm + concomitant CAL of>2 mm)
GSM261119	Gingival tissue phenotype: Diseased (BoP + interproximal PPD of>3 mm + concomitant CAL of>2 mm)
GSM261120	Gingival tissue phenotype: Diseased (BoP + interproximal PPD of>3 mm + concomitant CAL of>2 mm)
GSM261121	Gingival tissue phenotype: Diseased (BoP + interproximal PPD of>3 mm + concomitant CAL of>2 mm)
GSM261122	Gingival tissue phenotype: Healthy (no BoP + PPD of<5 mm + CAL of<3 2 mm
GSM261123	Gingival tissue phenotype: Diseased (BoP + interproximal PPD of>3 mm + concomitant CAL of>2 mm)
GSM261124	Gingival tissue phenotype: Diseased (BoP + interproximal PPD of>3 mm + concomitant CAL of>2 mm)
GSM261125	Gingival tissue phenotype: Diseased (BoP + interproximal PPD of>3 mm + concomitant CAL of>2 mm)
GSM261126	Gingival tissue phenotype: Diseased (BoP + interproximal PPD of>3 mm + concomitant CAL of>2 mm)
GSM261127	Gingival tissue phenotype: Healthy (no BoP + PPD of<5 mm + CAL of<3 2 mm
GSM261128	Gingival tissue phenotype: Diseased (BoP + interproximal PPD of>3 mm + concomitant CAL of>2 mm)
GSM261129	Gingival tissue phenotype: Diseased (BoP + interproximal PPD of>3 mm + concomitant CAL of>2 mm)
GSM261130	Gingival tissue phenotype: Diseased (BoP + interproximal PPD of>3 mm + concomitant CAL of>2 mm)
GSM261131	Gingival tissue phenotype: Diseased (BoP + interproximal PPD of>3 mm + concomitant CAL of>2 mm)
GSM261132	Gingival tissue phenotype: Diseased (BoP + interproximal PPD of>3 mm + concomitant CAL of>2 mm)
GSM261133	Gingival tissue phenotype: Diseased (BoP + interproximal PPD of>3 mm + concomitant CAL of>2 mm)
GSM261134	Gingival tissue phenotype: Healthy (no BoP + PPD of<5 mm + CAL of<3 2 mm
GSM261135	Gingival tissue phenotype: Diseased (BoP + interproximal PPD of>3 mm + concomitant CAL of>2 mm)
GSM261136	Gingival tissue phenotype: Diseased (BoP + interproximal PPD of>3 mm + concomitant CAL of>2 mm)
GSM261137	Gingival tissue phenotype: Healthy (no BoP + PPD of<5 mm + CAL of<3 2 mm
GSM261138	Gingival tissue phenotype: Healthy (no BoP + PPD of<5 mm + CAL of<3 2 mm
GSM261139	Gingival tissue phenotype: Diseased (BoP + interproximal PPD of>3 mm + concomitant CAL of>2 mm)
GSM261140	Gingival tissue phenotype: Diseased (BoP + interproximal PPD of>3 mm + concomitant CAL of>2 mm)
GSM261141	Gingival tissue phenotype: Diseased (BoP + interproximal PPD of>3 mm + concomitant CAL of>2 mm)
GSM261142	Gingival tissue phenotype: Diseased (BoP + interproximal PPD of>3 mm + concomitant CAL of>2 mm)
GSM261143	Gingival tissue phenotype: Healthy (no BoP + PPD of<5 mm + CAL of<3 2 mm
GSM261144	Gingival tissue phenotype: Diseased (BoP + interproximal PPD of>3 mm + concomitant CAL of>2 mm)
GSM261145	Gingival tissue phenotype: Diseased (BoP + interproximal PPD of>3 mm + concomitant CAL of>2 mm)
GSM261146	Gingival tissue phenotype: Healthy (no BoP + PPD of<5 mm + CAL of<3 2 mm
GSM261147	Gingival tissue phenotype: Diseased (BoP + interproximal PPD of>3 mm + concomitant CAL of>2 mm)
GSM261148	Gingival tissue phenotype: Diseased (BoP + interproximal PPD of>3 mm + concomitant CAL of>2 mm)
GSM261149	Gingival tissue phenotype: Diseased (BoP + interproximal PPD of>3 mm + concomitant CAL of>2 mm)
GSM261150	Gingival tissue phenotype: Diseased (BoP + interproximal PPD of>3 mm + concomitant CAL of>2 mm)
GSM261151	Gingival tissue phenotype: Healthy (no BoP + PPD of<5 mm + CAL of<3 2 mm
GSM261152	Gingival tissue phenotype: Diseased (BoP + interproximal PPD of>3 mm + concomitant CAL of>2 mm)
GSM261153	Gingival tissue phenotype: Diseased (BoP + interproximal PPD of>3 mm + concomitant CAL of>2 mm)
GSM261154	Gingival tissue phenotype: Healthy (no BoP + PPD of<5 mm + CAL of<3 2 mm
GSM261155	Gingival tissue phenotype: Diseased (BoP + interproximal PPD of>3 mm + concomitant CAL of>2 mm)
GSM261156	Gingival tissue phenotype: Diseased (BoP + interproximal PPD of>3 mm + concomitant CAL of>2 mm)
GSM261157	Gingival tissue phenotype: Diseased (BoP + interproximal PPD of>3 mm + concomitant CAL of>2 mm)
GSM261158	Gingival tissue phenotype: Diseased (BoP + interproximal PPD of>3 mm + concomitant CAL of>2 mm)
GSM261159	Gingival tissue phenotype: Healthy (no BoP + PPD of<5 mm + CAL of<3 2 mm
GSM261160	Gingival tissue phenotype: Diseased (BoP + interproximal PPD of>3 mm + concomitant CAL of>2 mm)
GSM261161	Gingival tissue phenotype: Diseased (BoP + interproximal PPD of>3 mm + concomitant CAL of>2 mm)
GSM261162	Gingival tissue phenotype: Healthy (no BoP + PPD of<5 mm + CAL of<3 2 mm
GSM261163	Gingival tissue phenotype: Diseased (BoP + interproximal PPD of>3 mm + concomitant CAL of>2 mm)
GSM261164	Gingival tissue phenotype: Diseased (BoP + interproximal PPD of>3 mm + concomitant CAL of>2 mm)
GSM261165	Gingival tissue phenotype: Healthy (no BoP + PPD of<5 mm + CAL of<3 2 mm
GSM261166	Gingival tissue phenotype: Diseased (BoP + interproximal PPD of>3 mm + concomitant CAL of>2 mm)
GSM261167	Gingival tissue phenotype: Diseased (BoP + interproximal PPD of>3 mm + concomitant CAL of>2 mm)
GSM261168	Gingival tissue phenotype: Healthy (no BoP + PPD of<5 mm + CAL of<3 2 mm
GSM261169	Gingival tissue phenotype: Diseased (BoP + interproximal PPD of>3 mm + concomitant CAL of>2 mm)
GSM261170	Gingival tissue phenotype: Diseased (BoP + interproximal PPD of>3 mm + concomitant CAL of>2 mm)
GSM261171	Gingival tissue phenotype: Healthy (no BoP + PPD of<5 mm + CAL of<3 2 mm
GSM261172	Gingival tissue phenotype: Diseased (BoP + interproximal PPD of>3 mm + concomitant CAL of>2 mm)
GSM261173	Gingival tissue phenotype: Diseased (BoP + interproximal PPD of>3 mm + concomitant CAL of>2 mm)
GSM261174	Gingival tissue phenotype: Healthy (no BoP + PPD of<5 mm + CAL of<3 2 mm
GSM261175	Gingival tissue phenotype: Diseased (BoP + interproximal PPD of>3 mm + concomitant CAL of>2 mm)
GSM261176	Gingival tissue phenotype: Diseased (BoP + interproximal PPD of>3 mm + concomitant CAL of>2 mm)
GSM261177	Gingival tissue phenotype: Healthy (no BoP + PPD of<5 mm + CAL of<3 2 mm
GSM261178	Gingival tissue phenotype: Diseased (BoP + interproximal PPD of>3 mm + concomitant CAL of>2 mm)
GSM261179	Gingival tissue phenotype: Diseased (BoP + interproximal PPD of>3 mm + concomitant CAL of>2 mm)
GSM261180	Gingival tissue phenotype: Diseased (BoP + interproximal PPD of>3 mm + concomitant CAL of>2 mm)
GSM261181	Gingival tissue phenotype: Diseased (BoP + interproximal PPD of>3 mm + concomitant CAL of>2 mm)
GSM261182	Gingival tissue phenotype: Diseased (BoP + interproximal PPD of>3 mm + concomitant CAL of>2 mm)
GSM261183	Gingival tissue phenotype: Diseased (BoP + interproximal PPD of>3 mm + concomitant CAL of>2 mm)
GSM261184	Gingival tissue phenotype: Healthy (no BoP + PPD of<5 mm + CAL of<3 2 mm
GSM261185	Gingival tissue phenotype: Diseased (BoP + interproximal PPD of>3 mm + concomitant CAL of>2 mm)
GSM261186	Gingival tissue phenotype: Diseased (BoP + interproximal PPD of>3 mm + concomitant CAL of>2 mm)
GSM261187	Gingival tissue phenotype: Diseased (BoP + interproximal PPD of>3 mm + concomitant CAL of>2 mm)
GSM261188	Gingival tissue phenotype: Healthy (no BoP + PPD of<5 mm + CAL of<3 2 mm
GSM261189	Gingival tissue phenotype: Diseased (BoP + interproximal PPD of>3 mm + concomitant CAL of>2 mm)
GSM261190	Gingival tissue phenotype: Diseased (BoP + interproximal PPD of>3 mm + concomitant CAL of>2 mm)
GSM261191	Gingival tissue phenotype: Diseased (BoP + interproximal PPD of>3 mm + concomitant CAL of>2 mm)
GSM261192	Gingival tissue phenotype: Diseased (BoP + interproximal PPD of>3 mm + concomitant CAL of>2 mm)
GSM261193	Gingival tissue phenotype: Healthy (no BoP + PPD of<5 mm + CAL of<3 2 mm
GSM261194	Gingival tissue phenotype: Diseased (BoP + interproximal PPD of>3 mm + concomitant CAL of>2 mm)
GSM261195	Gingival tissue phenotype: Diseased (BoP + interproximal PPD of>3 mm + concomitant CAL of>2 mm)
GSM261196	Gingival tissue phenotype: Healthy (no BoP + PPD of<5 mm + CAL of<3 2 mm
GSM261197	Gingival tissue phenotype: Diseased (BoP + interproximal PPD of>3 mm + concomitant CAL of>2 mm)
GSM261198	Gingival tissue phenotype: Diseased (BoP + interproximal PPD of>3 mm + concomitant CAL of>2 mm)
GSM261199	Gingival tissue phenotype: Healthy (no BoP + PPD of<5 mm + CAL of<3 2 mm
GSM261200	Gingival tissue phenotype: Diseased (BoP + interproximal PPD of>3 mm + concomitant CAL of>2 mm)
GSM261201	Gingival tissue phenotype: Diseased (BoP + interproximal PPD of>3 mm + concomitant CAL of>2 mm)
GSM261202	Gingival tissue phenotype: Healthy (no BoP + PPD of<5 mm + CAL of<3 2 mm
GSM261203	Gingival tissue phenotype: Diseased (BoP + interproximal PPD of>3 mm + concomitant CAL of>2 mm)
GSM261204	Gingival tissue phenotype: Diseased (BoP + interproximal PPD of>3 mm + concomitant CAL of>2 mm)
GSM261205	Gingival tissue phenotype: Healthy (no BoP + PPD of<5 mm + CAL of<3 2 mm
GSM261206	Gingival tissue phenotype: Healthy (no BoP + PPD of<5 mm + CAL of<3 2 mm
GSM261207	Gingival tissue phenotype: Diseased (BoP + interproximal PPD of>3 mm + concomitant CAL of>2 mm)
GSM261208	Gingival tissue phenotype: Diseased (BoP + interproximal PPD of>3 mm + concomitant CAL of>2 mm)
GSM261209	Gingival tissue phenotype: Diseased (BoP + interproximal PPD of>3 mm + concomitant CAL of>2 mm)
GSM261210	Gingival tissue phenotype: Diseased (BoP + interproximal PPD of>3 mm + concomitant CAL of>2 mm)
GSM261211	Gingival tissue phenotype: Diseased (BoP + interproximal PPD of>3 mm + concomitant CAL of>2 mm)
GSM261212	Gingival tissue phenotype: Diseased (BoP + interproximal PPD of>3 mm + concomitant CAL of>2 mm)
GSM261213	Gingival tissue phenotype: Diseased (BoP + interproximal PPD of>3 mm + concomitant CAL of>2 mm)
GSM261214	Gingival tissue phenotype: Diseased (BoP + interproximal PPD of>3 mm + concomitant CAL of>2 mm)
GSM261215	Gingival tissue phenotype: Diseased (BoP + interproximal PPD of>3 mm + concomitant CAL of>2 mm)
GSM261216	Gingival tissue phenotype: Diseased (BoP + interproximal PPD of>3 mm + concomitant CAL of>2 mm)
GSM261217	Gingival tissue phenotype: Healthy (no BoP + PPD of<5 mm + CAL of<3 2 mm
GSM261218	Gingival tissue phenotype: Diseased (BoP + interproximal PPD of>3 mm + concomitant CAL of>2 mm)
GSM261219	Gingival tissue phenotype: Diseased (BoP + interproximal PPD of>3 mm + concomitant CAL of>2 mm)
GSM261220	Gingival tissue phenotype: Healthy (no BoP + PPD of<5 mm + CAL of<3 2 mm
GSM261221	Gingival tissue phenotype: Diseased (BoP + interproximal PPD of>3 mm + concomitant CAL of>2 mm)
GSM261222	Gingival tissue phenotype: Diseased (BoP + interproximal PPD of>3 mm + concomitant CAL of>2 mm)
GSM261223	Gingival tissue phenotype: Healthy (no BoP + PPD of<5 mm + CAL of<3 2 mm
GSM261224	Gingival tissue phenotype: Diseased (BoP + interproximal PPD of>3 mm + concomitant CAL of>2 mm)
GSM261225	Gingival tissue phenotype: Diseased (BoP + interproximal PPD of>3 mm + concomitant CAL of>2 mm)
GSM261226	Gingival tissue phenotype: Healthy (no BoP + PPD of<5 mm + CAL of<3 2 mm
GSM261227	Gingival tissue phenotype: Diseased (BoP + interproximal PPD of>3 mm + concomitant CAL of>2 mm)
GSM261228	Gingival tissue phenotype: Diseased (BoP + interproximal PPD of>3 mm + concomitant CAL of>2 mm)
GSM261229	Gingival tissue phenotype: Healthy (no BoP + PPD of<5 mm + CAL of<3 2 mm
GSM261230	Gingival tissue phenotype: Diseased (BoP + interproximal PPD of>3 mm + concomitant CAL of>2 mm)
GSM261231	Gingival tissue phenotype: Diseased (BoP + interproximal PPD of>3 mm + concomitant CAL of>2 mm)
GSM261232	Gingival tissue phenotype: Diseased (BoP + interproximal PPD of>3 mm + concomitant CAL of>2 mm)
GSM261233	Gingival tissue phenotype: Diseased (BoP + interproximal PPD of>3 mm + concomitant CAL of>2 mm)
GSM261234	Gingival tissue phenotype: Healthy (no BoP + PPD of<5 mm + CAL of<3 2 mm
GSM261235	Gingival tissue phenotype: Diseased (BoP + interproximal PPD of>3 mm + concomitant CAL of>2 mm)
GSM261236	Gingival tissue phenotype: Diseased (BoP + interproximal PPD of>3 mm + concomitant CAL of>2 mm)
GSM261237	Gingival tissue phenotype: Healthy (no BoP + PPD of<5 mm + CAL of<3 2 mm
GSM261238	Gingival tissue phenotype: Diseased (BoP + interproximal PPD of>3 mm + concomitant CAL of>2 mm)
GSM261239	Gingival tissue phenotype: Diseased (BoP + interproximal PPD of>3 mm + concomitant CAL of>2 mm)
GSM261240	Gingival tissue phenotype: Healthy (no BoP + PPD of<5 mm + CAL of<3 2 mm
GSM261241	Gingival tissue phenotype: Diseased (BoP + interproximal PPD of>3 mm + concomitant CAL of>2 mm)
GSM261242	Gingival tissue phenotype: Diseased (BoP + interproximal PPD of>3 mm + concomitant CAL of>2 mm)
GSM261243	Gingival tissue phenotype: Healthy (no BoP + PPD of<5 mm + CAL of<3 2 mm
GSM261244	Gingival tissue phenotype: Diseased (BoP + interproximal PPD of>3 mm + concomitant CAL of>2 mm)
GSM261245	Gingival tissue phenotype: Diseased (BoP + interproximal PPD of>3 mm + concomitant CAL of>2 mm)
GSM261246	Gingival tissue phenotype: Healthy (no BoP + PPD of<5 mm + CAL of<3 2 mm
GSM261247	Gingival tissue phenotype: Diseased (BoP + interproximal PPD of>3 mm + concomitant CAL of>2 mm)
GSM261248	Gingival tissue phenotype: Diseased (BoP + interproximal PPD of>3 mm + concomitant CAL of>2 mm)
GSM261249	Gingival tissue phenotype: Healthy (no BoP + PPD of<5 mm + CAL of<3 2 mm
GSM261250	Gingival tissue phenotype: Diseased (BoP + interproximal PPD of>3 mm + concomitant CAL of>2 mm)
GSM261251	Gingival tissue phenotype: Diseased (BoP + interproximal PPD of>3 mm + concomitant CAL of>2 mm)
GSM261252	Gingival tissue phenotype: Diseased (BoP + interproximal PPD of>3 mm + concomitant CAL of>2 mm)
GSM261253	Gingival tissue phenotype: Diseased (BoP + interproximal PPD of>3 mm + concomitant CAL of>2 mm)
GSM261254	Gingival tissue phenotype: Healthy (no BoP + PPD of<5 mm + CAL of<3 2 mm
GSM261255	Gingival tissue phenotype: Diseased (BoP + interproximal PPD of>3 mm + concomitant CAL of>2 mm)
GSM261256	Gingival tissue phenotype: Diseased (BoP + interproximal PPD of>3 mm + concomitant CAL of>2 mm)
GSM261257	Gingival tissue phenotype: Healthy (no BoP + PPD of<5 mm + CAL of<3 2 mm
GSM261258	Gingival tissue phenotype: Diseased (BoP + interproximal PPD of>3 mm + concomitant CAL of>2 mm)
GSM261259	Gingival tissue phenotype: Diseased (BoP + interproximal PPD of>3 mm + concomitant CAL of>2 mm)
GSM261260	Gingival tissue phenotype: Diseased (BoP + interproximal PPD of>3 mm + concomitant CAL of>2 mm)
GSM261261	Gingival tissue phenotype: Diseased (BoP + interproximal PPD of>3 mm + concomitant CAL of>2 mm)
GSM261262	Gingival tissue phenotype: Diseased (BoP + interproximal PPD of>3 mm + concomitant CAL of>2 mm)
GSM261263	Gingival tissue phenotype: Diseased (BoP + interproximal PPD of>3 mm + concomitant CAL of>2 mm)
GSM261264	Gingival tissue phenotype: Diseased (BoP + interproximal PPD of>3 mm + concomitant CAL of>2 mm)
GSM261265	Gingival tissue phenotype: Diseased (BoP + interproximal PPD of>3 mm + concomitant CAL of>2 mm)
GSM261266	Gingival tissue phenotype: Healthy (no BoP + PPD of<5 mm + CAL of<3 2 mm
GSM261267	Gingival tissue phenotype: Diseased (BoP + interproximal PPD of>3 mm + concomitant CAL of>2 mm)
GSM261268	Gingival tissue phenotype: Diseased (BoP + interproximal PPD of>3 mm + concomitant CAL of>2 mm)
GSM261269	Gingival tissue phenotype: Diseased (BoP + interproximal PPD of>3 mm + concomitant CAL of>2 mm)
GSM261270	Gingival tissue phenotype: Diseased (BoP + interproximal PPD of>3 mm + concomitant CAL of>2 mm)
GSM261271	Gingival tissue phenotype: Diseased (BoP + interproximal PPD of>3 mm + concomitant CAL of>2 mm)
GSM261272	Gingival tissue phenotype: Healthy (no BoP + PPD of<5 mm + CAL of<3 2 mm
GSM261273	Gingival tissue phenotype: Diseased (BoP + interproximal PPD of>3 mm + concomitant CAL of>2 mm)
GSM261274	Gingival tissue phenotype: Diseased (BoP + interproximal PPD of>3 mm + concomitant CAL of>2 mm)
GSM261275	Gingival tissue phenotype: Diseased (BoP + interproximal PPD of>3 mm + concomitant CAL of>2 mm)
GSM261276	Gingival tissue phenotype: Diseased (BoP + interproximal PPD of>3 mm + concomitant CAL of>2 mm)
GSM261277	Gingival tissue phenotype: Healthy (no BoP + PPD of<5 mm + CAL of<3 2 mm
GSM261278	Gingival tissue phenotype: Diseased (BoP + interproximal PPD of>3 mm + concomitant CAL of>2 mm)
GSM261279	Gingival tissue phenotype: Diseased (BoP + interproximal PPD of>3 mm + concomitant CAL of>2 mm)
GSM261280	Gingival tissue phenotype: Healthy (no BoP + PPD of<5 mm + CAL of<3 2 mm
GSM261281	Gingival tissue phenotype: Diseased (BoP + interproximal PPD of>3 mm + concomitant CAL of>2 mm)
GSM261282	Gingival tissue phenotype: Diseased (BoP + interproximal PPD of>3 mm + concomitant CAL of>2 mm)
GSM261283	Gingival tissue phenotype: Healthy (no BoP + PPD of<5 mm + CAL of<3 2 mm
GSM261284	Gingival tissue phenotype: Diseased (BoP + interproximal PPD of>3 mm + concomitant CAL of>2 mm)
GSM261285	Gingival tissue phenotype: Diseased (BoP + interproximal PPD of>3 mm + concomitant CAL of>2 mm)
GSM261286	Gingival tissue phenotype: Healthy (no BoP + PPD of<5 mm + CAL of<3 2 mm
GSM261287	Gingival tissue phenotype: Diseased (BoP + interproximal PPD of>3 mm + concomitant CAL of>2 mm)
GSM261288	Gingival tissue phenotype: Diseased (BoP + interproximal PPD of>3 mm + concomitant CAL of>2 mm)
GSM261289	Gingival tissue phenotype: Diseased (BoP + interproximal PPD of>3 mm + concomitant CAL of>2 mm)
GSM261290	Gingival tissue phenotype: Diseased (BoP + interproximal PPD of>3 mm + concomitant CAL of>2 mm)
GSM261291	Gingival tissue phenotype: Diseased (BoP + interproximal PPD of>3 mm + concomitant CAL of>2 mm)
GSM261292	Gingival tissue phenotype: Diseased (BoP + interproximal PPD of>3 mm + concomitant CAL of>2 mm)
GSM261293	Gingival tissue phenotype: Healthy (no BoP + PPD of<5 mm + CAL of<3 2 mm
GSM261294	Gingival tissue phenotype: Diseased (BoP + interproximal PPD of>3 mm + concomitant CAL of>2 mm)
GSM261295	Gingival tissue phenotype: Diseased (BoP + interproximal PPD of>3 mm + concomitant CAL of>2 mm)
GSM261296	Gingival tissue phenotype: Healthy (no BoP + PPD of<5 mm + CAL of<3 2 mm
GSM261297	Gingival tissue phenotype: Diseased (BoP + interproximal PPD of>3 mm + concomitant CAL of>2 mm)
GSM261298	Gingival tissue phenotype: Diseased (BoP + interproximal PPD of>3 mm + concomitant CAL of>2 mm)
GSM261299	Gingival tissue phenotype: Diseased (BoP + interproximal PPD of>3 mm + concomitant CAL of>2 mm)
GSM261300	Gingival tissue phenotype: Diseased (BoP + interproximal PPD of>3 mm + concomitant CAL of>2 mm)
GSM261301	Gingival tissue phenotype: Diseased (BoP + interproximal PPD of>3 mm + concomitant CAL of>2 mm)
GSM261302	Gingival tissue phenotype: Diseased (BoP + interproximal PPD of>3 mm + concomitant CAL of>2 mm)
GSM261303	Gingival tissue phenotype: Healthy (no BoP + PPD of<5 mm + CAL of<3 2 mm
GSM261304	Gingival tissue phenotype: Diseased (BoP + interproximal PPD of>3 mm + concomitant CAL of>2 mm)
GSM261305	Gingival tissue phenotype: Diseased (BoP + interproximal PPD of>3 mm + concomitant CAL of>2 mm)
GSM261306	Gingival tissue phenotype: Healthy (no BoP + PPD of<5 mm + CAL of<3 2 mm
GSM261307	Gingival tissue phenotype: Diseased (BoP + interproximal PPD of>3 mm + concomitant CAL of>2 mm)
GSM261308	Gingival tissue phenotype: Diseased (BoP + interproximal PPD of>3 mm + concomitant CAL of>2 mm)
GSM261309	Gingival tissue phenotype: Healthy (no BoP + PPD of<5 mm + CAL of<3 2 mm
GSM261310	Gingival tissue phenotype: Diseased (BoP + interproximal PPD of>3 mm + concomitant CAL of>2 mm)
GSM261311	Gingival tissue phenotype: Diseased (BoP + interproximal PPD of>3 mm + concomitant CAL of>2 mm)
GSM261312	Gingival tissue phenotype: Diseased (BoP + interproximal PPD of>3 mm + concomitant CAL of>2 mm)
GSM261313	Gingival tissue phenotype: Diseased (BoP + interproximal PPD of>3 mm + concomitant CAL of>2 mm)
GSM261314	Gingival tissue phenotype: Healthy (no BoP + PPD of<5 mm + CAL of<3 2 mm
GSM261315	Gingival tissue phenotype: Diseased (BoP + interproximal PPD of>3 mm + concomitant CAL of>2 mm)
GSM261316	Gingival tissue phenotype: Diseased (BoP + interproximal PPD of>3 mm + concomitant CAL of>2 mm)
GSM261317	Gingival tissue phenotype: Healthy (no BoP + PPD of<5 mm + CAL of<3 2 mm
GSM261318	Gingival tissue phenotype: Diseased (BoP + interproximal PPD of>3 mm + concomitant CAL of>2 mm)
GSM261319	Gingival tissue phenotype: Diseased (BoP + interproximal PPD of>3 mm + concomitant CAL of>2 mm)
GSM261320	Gingival tissue phenotype: Healthy (no BoP + PPD of<5 mm + CAL of<3 2 mm
GSM261321	Gingival tissue phenotype: Diseased (BoP + interproximal PPD of>3 mm + concomitant CAL of>2 mm)
GSM261322	Gingival tissue phenotype: Diseased (BoP + interproximal PPD of>3 mm + concomitant CAL of>2 mm)
GSM261323	Gingival tissue phenotype: Healthy (no BoP + PPD of<5 mm + CAL of<3 2 mm
GSM261324	Gingival tissue phenotype: Diseased (BoP + interproximal PPD of>3 mm + concomitant CAL of>2 mm)
GSM261325	Gingival tissue phenotype: Diseased (BoP + interproximal PPD of>3 mm + concomitant CAL of>2 mm)
GSM261326	Gingival tissue phenotype: Healthy (no BoP + PPD of<5 mm + CAL of<3 2 mm
GSM261327	Gingival tissue phenotype: Diseased (BoP + interproximal PPD of>3 mm + concomitant CAL of>2 mm)
GSM261328	Gingival tissue phenotype: Diseased (BoP + interproximal PPD of>3 mm + concomitant CAL of>2 mm)
GSM261329	Gingival tissue phenotype: Healthy (no BoP + PPD of<5 mm + CAL of<3 2 mm
GSM261330	Gingival tissue phenotype: Diseased (BoP + interproximal PPD of>3 mm + concomitant CAL of>2 mm)
GSM261331	Gingival tissue phenotype: Diseased (BoP + interproximal PPD of>3 mm + concomitant CAL of>2 mm)
GSM261332	Gingival tissue phenotype: Healthy (no BoP + PPD of<5 mm + CAL of<3 2 mm

## Sheet: GSE43525
ID_REF	!Sample_characteristics_ch1	!Sample_characteristics_ch1	!Sample_characteristics_ch1
GSM1064909	disease: Control	gender: Female	age: 30 - 40 years
GSM1064910	disease: Control	gender: Female	age: 30 - 40 years
GSM1064911	disease: Control	gender: Male	age: 30 - 40 years
GSM1064912	disease: Control	gender: Male	age: 30 - 40 years
GSM1064913	disease: Control	gender: Male	age: 20 - 30 years
GSM1064914	disease: Control	gender: Male	age: 20 - 30 years
GSM1064915	disease: Refractory Periodontits	gender: Male	age: 40 - 50 years
GSM1064916	disease: Refractory Periodontits	gender: Male	age: 40 - 50 years
GSM1064917	disease: Refractory Periodontits	gender: Male	age: 30 - 40 years
GSM1064918	disease: Refractory Periodontits	gender: Male	age: 30 - 40 years
GSM1064919	disease: Refractory Periodontits	gender: Female	age: 20 - 30 years
GSM1064920	disease: Refractory Periodontits	gender: Female	age: 20 - 30 years
GSM1064921	disease: Chronic Periodontits	gender: Female	age: 50 - 60 years
GSM1064922	disease: Chronic Periodontits	gender: Female	age: 50 - 60 years
GSM1064923	disease: Chronic Periodontits	gender: Female	age: 60 - 70 years
GSM1064924	disease: Chronic Periodontits	gender: Female	age: 60 - 70 years
GSM1064925	disease: Chronic Periodontits	gender: Female	age: 60 - 70 years
GSM1064926	disease: Chronic Periodontits	gender: Female	age: 60 - 70 years
GSM1064927	disease: Chronic Periodontits	gender: Female	age: 50 - 60 years
GSM1064928	disease: Chronic Periodontits	gender: Female	age: 50 - 60 years
GSM1064929	disease: Refractory Periodontits	gender: Male	age: 30 - 40 years
GSM1064930	disease: Refractory Periodontits	gender: Male	age: 40 - 50 years
GSM1064932	disease: Control	gender: Male	age: 20 - 30 years

## Sheet: GSE16134
ID_REF	Type
GSM404005	gingival tissue phenotype: Diseased (BoP + interproximal PPD of>3 mm + concomitant CAL of>2 mm)
GSM404006	gingival tissue phenotype: Diseased (BoP + interproximal PPD of>3 mm + concomitant CAL of>2 mm)
GSM404007	gingival tissue phenotype: Healthy (no BoP + PPD of<5 mm + CAL of<3 2 mm
GSM404008	gingival tissue phenotype: Diseased (BoP + interproximal PPD of>3 mm + concomitant CAL of>2 mm)
GSM404009	gingival tissue phenotype: Diseased (BoP + interproximal PPD of>3 mm + concomitant CAL of>2 mm)
GSM404010	gingival tissue phenotype: Healthy (no BoP + PPD of<5 mm + CAL of<3 2 mm
GSM404011	gingival tissue phenotype: Diseased (BoP + interproximal PPD of>3 mm + concomitant CAL of>2 mm)
GSM404012	gingival tissue phenotype: Diseased (BoP + interproximal PPD of>3 mm + concomitant CAL of>2 mm)
GSM404013	gingival tissue phenotype: Healthy (no BoP + PPD of<5 mm + CAL of<3 2 mm
GSM404014	gingival tissue phenotype: Diseased (BoP + interproximal PPD of>3 mm + concomitant CAL of>2 mm)
GSM404015	gingival tissue phenotype: Diseased (BoP + interproximal PPD of>3 mm + concomitant CAL of>2 mm)
GSM404016	gingival tissue phenotype: Healthy (no BoP + PPD of<5 mm + CAL of<3 2 mm
GSM404017	gingival tissue phenotype: Healthy (no BoP + PPD of<5 mm + CAL of<3 2 mm
GSM404018	gingival tissue phenotype: Diseased (BoP + interproximal PPD of>3 mm + concomitant CAL of>2 mm)
GSM404019	gingival tissue phenotype: Diseased (BoP + interproximal PPD of>3 mm + concomitant CAL of>2 mm)
GSM404020	gingival tissue phenotype: Diseased (BoP + interproximal PPD of>3 mm + concomitant CAL of>2 mm)
GSM404021	gingival tissue phenotype: Diseased (BoP + interproximal PPD of>3 mm + concomitant CAL of>2 mm)
GSM404022	gingival tissue phenotype: Diseased (BoP + interproximal PPD of>3 mm + concomitant CAL of>2 mm)
GSM404023	gingival tissue phenotype: Diseased (BoP + interproximal PPD of>3 mm + concomitant CAL of>2 mm)
GSM404024	gingival tissue phenotype: Diseased (BoP + interproximal PPD of>3 mm + concomitant CAL of>2 mm)
GSM404025	gingival tissue phenotype: Healthy (no BoP + PPD of<5 mm + CAL of<3 2 mm
GSM404026	gingival tissue phenotype: Diseased (BoP + interproximal PPD of>3 mm + concomitant CAL of>2 mm)
GSM404027	gingival tissue phenotype: Diseased (BoP + interproximal PPD of>3 mm + concomitant CAL of>2 mm)
GSM404028	gingival tissue phenotype: Healthy (no BoP + PPD of<5 mm + CAL of<3 2 mm
GSM404029	gingival tissue phenotype: Diseased (BoP + interproximal PPD of>3 mm + concomitant CAL of>2 mm)
GSM404030	gingival tissue phenotype: Diseased (BoP + interproximal PPD of>3 mm + concomitant CAL of>2 mm)
GSM404031	gingival tissue phenotype: Healthy (no BoP + PPD of<5 mm + CAL of<3 2 mm
GSM404032	gingival tissue phenotype: Diseased (BoP + interproximal PPD of>3 mm + concomitant CAL of>2 mm)
GSM404033	gingival tissue phenotype: Diseased (BoP + interproximal PPD of>3 mm + concomitant CAL of>2 mm)
GSM404034	gingival tissue phenotype: Diseased (BoP + interproximal PPD of>3 mm + concomitant CAL of>2 mm)
GSM404035	gingival tissue phenotype: Diseased (BoP + interproximal PPD of>3 mm + concomitant CAL of>2 mm)
GSM404036	gingival tissue phenotype: Healthy (no BoP + PPD of<5 mm + CAL of<3 2 mm
GSM404037	gingival tissue phenotype: Diseased (BoP + interproximal PPD of>3 mm + concomitant CAL of>2 mm)
GSM404038	gingival tissue phenotype: Diseased (BoP + interproximal PPD of>3 mm + concomitant CAL of>2 mm)
GSM404039	gingival tissue phenotype: Healthy (no BoP + PPD of<5 mm + CAL of<3 2 mm
GSM404040	gingival tissue phenotype: Diseased (BoP + interproximal PPD of>3 mm + concomitant CAL of>2 mm)
GSM404041	gingival tissue phenotype: Diseased (BoP + interproximal PPD of>3 mm + concomitant CAL of>2 mm)
GSM404042	gingival tissue phenotype: Healthy (no BoP + PPD of<5 mm + CAL of<3 2 mm
GSM404043	gingival tissue phenotype: Diseased (BoP + interproximal PPD of>3 mm + concomitant CAL of>2 mm)
GSM404044	gingival tissue phenotype: Diseased (BoP + interproximal PPD of>3 mm + concomitant CAL of>2 mm)
GSM404045	gingival tissue phenotype: Diseased (BoP + interproximal PPD of>3 mm + concomitant CAL of>2 mm)
GSM404046	gingival tissue phenotype: Diseased (BoP + interproximal PPD of>3 mm + concomitant CAL of>2 mm)
GSM404047	gingival tissue phenotype: Diseased (BoP + interproximal PPD of>3 mm + concomitant CAL of>2 mm)
GSM404048	gingival tissue phenotype: Diseased (BoP + interproximal PPD of>3 mm + concomitant CAL of>2 mm)
GSM404049	gingival tissue phenotype: Healthy (no BoP + PPD of<5 mm + CAL of<3 2 mm
GSM404050	gingival tissue phenotype: Diseased (BoP + interproximal PPD of>3 mm + concomitant CAL of>2 mm)
GSM404051	gingival tissue phenotype: Diseased (BoP + interproximal PPD of>3 mm + concomitant CAL of>2 mm)
GSM404052	gingival tissue phenotype: Diseased (BoP + interproximal PPD of>3 mm + concomitant CAL of>2 mm)
GSM404053	gingival tissue phenotype: Healthy (no BoP + PPD of<5 mm + CAL of<3 2 mm
GSM404054	gingival tissue phenotype: Healthy (no BoP + PPD of<5 mm + CAL of<3 2 mm
GSM404055	gingival tissue phenotype: Diseased (BoP + interproximal PPD of>3 mm + concomitant CAL of>2 mm)
GSM404056	gingival tissue phenotype: Diseased (BoP + interproximal PPD of>3 mm + concomitant CAL of>2 mm)
GSM404057	gingival tissue phenotype: Diseased (BoP + interproximal PPD of>3 mm + concomitant CAL of>2 mm)
GSM404058	gingival tissue phenotype: Diseased (BoP + interproximal PPD of>3 mm + concomitant CAL of>2 mm)
GSM404059	gingival tissue phenotype: Healthy (no BoP + PPD of<5 mm + CAL of<3 2 mm
GSM404060	gingival tissue phenotype: Diseased (BoP + interproximal PPD of>3 mm + concomitant CAL of>2 mm)
GSM404061	gingival tissue phenotype: Diseased (BoP + interproximal PPD of>3 mm + concomitant CAL of>2 mm)
GSM404062	gingival tissue phenotype: Diseased (BoP + interproximal PPD of>3 mm + concomitant CAL of>2 mm)
GSM404063	gingival tissue phenotype: Diseased (BoP + interproximal PPD of>3 mm + concomitant CAL of>2 mm)
GSM404064	gingival tissue phenotype: Healthy (no BoP + PPD of<5 mm + CAL of<3 2 mm
GSM404065	gingival tissue phenotype: Diseased (BoP + interproximal PPD of>3 mm + concomitant CAL of>2 mm)
GSM404066	gingival tissue phenotype: Diseased (BoP + interproximal PPD of>3 mm + concomitant CAL of>2 mm)
GSM404067	gingival tissue phenotype: Diseased (BoP + interproximal PPD of>3 mm + concomitant CAL of>2 mm)
GSM404068	gingival tissue phenotype: Diseased (BoP + interproximal PPD of>3 mm + concomitant CAL of>2 mm)
GSM404069	gingival tissue phenotype: Diseased (BoP + interproximal PPD of>3 mm + concomitant CAL of>2 mm)
GSM404070	gingival tissue phenotype: Diseased (BoP + interproximal PPD of>3 mm + concomitant CAL of>2 mm)
GSM404071	gingival tissue phenotype: Healthy (no BoP + PPD of<5 mm + CAL of<3 2 mm
GSM404072	gingival tissue phenotype: Diseased (BoP + interproximal PPD of>3 mm + concomitant CAL of>2 mm)
GSM404073	gingival tissue phenotype: Diseased (BoP + interproximal PPD of>3 mm + concomitant CAL of>2 mm)
GSM404074	gingival tissue phenotype: Healthy (no BoP + PPD of<5 mm + CAL of<3 2 mm
GSM404075	gingival tissue phenotype: Healthy (no BoP + PPD of<5 mm + CAL of<3 2 mm
GSM404076	gingival tissue phenotype: Diseased (BoP + interproximal PPD of>3 mm + concomitant CAL of>2 mm)
GSM404077	gingival tissue phenotype: Diseased (BoP + interproximal PPD of>3 mm + concomitant CAL of>2 mm)
GSM404078	gingival tissue phenotype: Diseased (BoP + interproximal PPD of>3 mm + concomitant CAL of>2 mm)
GSM404079	gingival tissue phenotype: Diseased (BoP + interproximal PPD of>3 mm + concomitant CAL of>2 mm)
GSM404080	gingival tissue phenotype: Healthy (no BoP + PPD of<5 mm + CAL of<3 2 mm
GSM404081	gingival tissue phenotype: Diseased (BoP + interproximal PPD of>3 mm + concomitant CAL of>2 mm)
GSM404082	gingival tissue phenotype: Diseased (BoP + interproximal PPD of>3 mm + concomitant CAL of>2 mm)
GSM404083	gingival tissue phenotype: Diseased (BoP + interproximal PPD of>3 mm + concomitant CAL of>2 mm)
GSM404084	gingival tissue phenotype: Diseased (BoP + interproximal PPD of>3 mm + concomitant CAL of>2 mm)
GSM404085	gingival tissue phenotype: Healthy (no BoP + PPD of<5 mm + CAL of<3 2 mm
GSM404086	gingival tissue phenotype: Diseased (BoP + interproximal PPD of>3 mm + concomitant CAL of>2 mm)
GSM404087	gingival tissue phenotype: Diseased (BoP + interproximal PPD of>3 mm + concomitant CAL of>2 mm)
GSM404088	gingival tissue phenotype: Healthy (no BoP + PPD of<5 mm + CAL of<3 2 mm
GSM404089	gingival tissue phenotype: Diseased (BoP + interproximal PPD of>3 mm + concomitant CAL of>2 mm)
GSM404090	gingival tissue phenotype: Diseased (BoP + interproximal PPD of>3 mm + concomitant CAL of>2 mm)
GSM404091	gingival tissue phenotype: Diseased (BoP + interproximal PPD of>3 mm + concomitant CAL of>2 mm)
GSM404092	gingival tissue phenotype: Diseased (BoP + interproximal PPD of>3 mm + concomitant CAL of>2 mm)
GSM404093	gingival tissue phenotype: Healthy (no BoP + PPD of<5 mm + CAL of<3 2 mm
GSM404094	gingival tissue phenotype: Diseased (BoP + interproximal PPD of>3 mm + concomitant CAL of>2 mm)
GSM404095	gingival tissue phenotype: Diseased (BoP + interproximal PPD of>3 mm + concomitant CAL of>2 mm)
GSM404096	gingival tissue phenotype: Healthy (no BoP + PPD of<5 mm + CAL of<3 2 mm
GSM404097	gingival tissue phenotype: Diseased (BoP + interproximal PPD of>3 mm + concomitant CAL of>2 mm)
GSM404098	gingival tissue phenotype: Diseased (BoP + interproximal PPD of>3 mm + concomitant CAL of>2 mm)
GSM404099	gingival tissue phenotype: Healthy (no BoP + PPD of<5 mm + CAL of<3 2 mm
GSM404100	gingival tissue phenotype: Diseased (BoP + interproximal PPD of>3 mm + concomitant CAL of>2 mm)
GSM404101	gingival tissue phenotype: Diseased (BoP + interproximal PPD of>3 mm + concomitant CAL of>2 mm)
GSM404102	gingival tissue phenotype: Healthy (no BoP + PPD of<5 mm + CAL of<3 2 mm
GSM404103	gingival tissue phenotype: Diseased (BoP + interproximal PPD of>3 mm + concomitant CAL of>2 mm)
GSM404104	gingival tissue phenotype: Diseased (BoP + interproximal PPD of>3 mm + concomitant CAL of>2 mm)
GSM404105	gingival tissue phenotype: Healthy (no BoP + PPD of<5 mm + CAL of<3 2 mm
GSM404106	gingival tissue phenotype: Diseased (BoP + interproximal PPD of>3 mm + concomitant CAL of>2 mm)
GSM404107	gingival tissue phenotype: Diseased (BoP + interproximal PPD of>3 mm + concomitant CAL of>2 mm)
GSM404108	gingival tissue phenotype: Healthy (no BoP + PPD of<5 mm + CAL of<3 2 mm
GSM404109	gingival tissue phenotype: Diseased (BoP + interproximal PPD of>3 mm + concomitant CAL of>2 mm)
GSM404110	gingival tissue phenotype: Diseased (BoP + interproximal PPD of>3 mm + concomitant CAL of>2 mm)
GSM404111	gingival tissue phenotype: Diseased (BoP + interproximal PPD of>3 mm + concomitant CAL of>2 mm)
GSM404112	gingival tissue phenotype: Diseased (BoP + interproximal PPD of>3 mm + concomitant CAL of>2 mm)
GSM404113	gingival tissue phenotype: Diseased (BoP + interproximal PPD of>3 mm + concomitant CAL of>2 mm)
GSM404114	gingival tissue phenotype: Diseased (BoP + interproximal PPD of>3 mm + concomitant CAL of>2 mm)
GSM404115	gingival tissue phenotype: Healthy (no BoP + PPD of<5 mm + CAL of<3 2 mm
GSM404116	gingival tissue phenotype: Diseased (BoP + interproximal PPD of>3 mm + concomitant CAL of>2 mm)
GSM404117	gingival tissue phenotype: Healthy (no BoP + PPD of<5 mm + CAL of<3 2 mm
GSM404118	gingival tissue phenotype: Diseased (BoP + interproximal PPD of>3 mm + concomitant CAL of>2 mm)
GSM404119	gingival tissue phenotype: Diseased (BoP + interproximal PPD of>3 mm + concomitant CAL of>2 mm)
GSM404120	gingival tissue phenotype: Diseased (BoP + interproximal PPD of>3 mm + concomitant CAL of>2 mm)
GSM404121	gingival tissue phenotype: Diseased (BoP + interproximal PPD of>3 mm + concomitant CAL of>2 mm)
GSM404122	gingival tissue phenotype: Healthy (no BoP + PPD of<5 mm + CAL of<3 2 mm
GSM404123	gingival tissue phenotype: Diseased (BoP + interproximal PPD of>3 mm + concomitant CAL of>2 mm)
GSM404124	gingival tissue phenotype: Diseased (BoP + interproximal PPD of>3 mm + concomitant CAL of>2 mm)
GSM404125	gingival tissue phenotype: Healthy (no BoP + PPD of<5 mm + CAL of<3 2 mm
GSM404126	gingival tissue phenotype: Diseased (BoP + interproximal PPD of>3 mm + concomitant CAL of>2 mm)
GSM404127	gingival tissue phenotype: Diseased (BoP + interproximal PPD of>3 mm + concomitant CAL of>2 mm)
GSM404128	gingival tissue phenotype: Healthy (no BoP + PPD of<5 mm + CAL of<3 2 mm
GSM404129	gingival tissue phenotype: Diseased (BoP + interproximal PPD of>3 mm + concomitant CAL of>2 mm)
GSM404130	gingival tissue phenotype: Diseased (BoP + interproximal PPD of>3 mm + concomitant CAL of>2 mm)
GSM404131	gingival tissue phenotype: Healthy (no BoP + PPD of<5 mm + CAL of<3 2 mm
GSM404132	gingival tissue phenotype: Diseased (BoP + interproximal PPD of>3 mm + concomitant CAL of>2 mm)
GSM404133	gingival tissue phenotype: Diseased (BoP + interproximal PPD of>3 mm + concomitant CAL of>2 mm)
GSM404134	gingival tissue phenotype: Healthy (no BoP + PPD of<5 mm + CAL of<3 2 mm
GSM404135	gingival tissue phenotype: Diseased (BoP + interproximal PPD of>3 mm + concomitant CAL of>2 mm)
GSM404136	gingival tissue phenotype: Diseased (BoP + interproximal PPD of>3 mm + concomitant CAL of>2 mm)
GSM404137	gingival tissue phenotype: Diseased (BoP + interproximal PPD of>3 mm + concomitant CAL of>2 mm)
GSM404138	gingival tissue phenotype: Diseased (BoP + interproximal PPD of>3 mm + concomitant CAL of>2 mm)
GSM404139	gingival tissue phenotype: Diseased (BoP + interproximal PPD of>3 mm + concomitant CAL of>2 mm)
GSM404140	gingival tissue phenotype: Diseased (BoP + interproximal PPD of>3 mm + concomitant CAL of>2 mm)
GSM404141	gingival tissue phenotype: Diseased (BoP + interproximal PPD of>3 mm + concomitant CAL of>2 mm)
GSM404142	gingival tissue phenotype: Diseased (BoP + interproximal PPD of>3 mm + concomitant CAL of>2 mm)
GSM404143	gingival tissue phenotype: Healthy (no BoP + PPD of<5 mm + CAL of<3 2 mm
GSM404144	gingival tissue phenotype: Diseased (BoP + interproximal PPD of>3 mm + concomitant CAL of>2 mm)
GSM404145	gingival tissue phenotype: Diseased (BoP + interproximal PPD of>3 mm + concomitant CAL of>2 mm)
GSM404146	gingival tissue phenotype: Healthy (no BoP + PPD of<5 mm + CAL of<3 2 mm
GSM404147	gingival tissue phenotype: Diseased (BoP + interproximal PPD of>3 mm + concomitant CAL of>2 mm)
GSM404148	gingival tissue phenotype: Diseased (BoP + interproximal PPD of>3 mm + concomitant CAL of>2 mm)
GSM404149	gingival tissue phenotype: Healthy (no BoP + PPD of<5 mm + CAL of<3 2 mm
GSM404150	gingival tissue phenotype: Diseased (BoP + interproximal PPD of>3 mm + concomitant CAL of>2 mm)
GSM404151	gingival tissue phenotype: Diseased (BoP + interproximal PPD of>3 mm + concomitant CAL of>2 mm)
GSM404152	gingival tissue phenotype: Healthy (no BoP + PPD of<5 mm + CAL of<3 2 mm
GSM404153	gingival tissue phenotype: Diseased (BoP + interproximal PPD of>3 mm + concomitant CAL of>2 mm)
GSM404154	gingival tissue phenotype: Diseased (BoP + interproximal PPD of>3 mm + concomitant CAL of>2 mm)
GSM404155	gingival tissue phenotype: Healthy (no BoP + PPD of<5 mm + CAL of<3 2 mm
GSM404156	gingival tissue phenotype: Diseased (BoP + interproximal PPD of>3 mm + concomitant CAL of>2 mm)
GSM404157	gingival tissue phenotype: Diseased (BoP + interproximal PPD of>3 mm + concomitant CAL of>2 mm)
GSM404158	gingival tissue phenotype: Diseased (BoP + interproximal PPD of>3 mm + concomitant CAL of>2 mm)
GSM404159	gingival tissue phenotype: Diseased (BoP + interproximal PPD of>3 mm + concomitant CAL of>2 mm)
GSM404160	gingival tissue phenotype: Healthy (no BoP + PPD of<5 mm + CAL of<3 2 mm
GSM404161	gingival tissue phenotype: Diseased (BoP + interproximal PPD of>3 mm + concomitant CAL of>2 mm)
GSM404162	gingival tissue phenotype: Diseased (BoP + interproximal PPD of>3 mm + concomitant CAL of>2 mm)
GSM404163	gingival tissue phenotype: Healthy (no BoP + PPD of<5 mm + CAL of<3 2 mm
GSM404164	gingival tissue phenotype: Diseased (BoP + interproximal PPD of>3 mm + concomitant CAL of>2 mm)
GSM404165	gingival tissue phenotype: Diseased (BoP + interproximal PPD of>3 mm + concomitant CAL of>2 mm)
GSM404166	gingival tissue phenotype: Healthy (no BoP + PPD of<5 mm + CAL of<3 2 mm
GSM404167	gingival tissue phenotype: Diseased (BoP + interproximal PPD of>3 mm + concomitant CAL of>2 mm)
GSM404168	gingival tissue phenotype: Diseased (BoP + interproximal PPD of>3 mm + concomitant CAL of>2 mm)
GSM404169	gingival tissue phenotype: Healthy (no BoP + PPD of<5 mm + CAL of<3 2 mm
GSM404170	gingival tissue phenotype: Diseased (BoP + interproximal PPD of>3 mm + concomitant CAL of>2 mm)
GSM404171	gingival tissue phenotype: Diseased (BoP + interproximal PPD of>3 mm + concomitant CAL of>2 mm)
GSM404172	gingival tissue phenotype: Healthy (no BoP + PPD of<5 mm + CAL of<3 2 mm
GSM404173	gingival tissue phenotype: Diseased (BoP + interproximal PPD of>3 mm + concomitant CAL of>2 mm)
GSM404174	gingival tissue phenotype: Diseased (BoP + interproximal PPD of>3 mm + concomitant CAL of>2 mm)
GSM404175	gingival tissue phenotype: Healthy (no BoP + PPD of<5 mm + CAL of<3 2 mm
GSM404176	gingival tissue phenotype: Diseased (BoP + interproximal PPD of>3 mm + concomitant CAL of>2 mm)
GSM404177	gingival tissue phenotype: Diseased (BoP + interproximal PPD of>3 mm + concomitant CAL of>2 mm)
GSM404178	gingival tissue phenotype: Diseased (BoP + interproximal PPD of>3 mm + concomitant CAL of>2 mm)
GSM404179	gingival tissue phenotype: Diseased (BoP + interproximal PPD of>3 mm + concomitant CAL of>2 mm)
GSM404180	gingival tissue phenotype: Healthy (no BoP + PPD of<5 mm + CAL of<3 2 mm
GSM404181	gingival tissue phenotype: Diseased (BoP + interproximal PPD of>3 mm + concomitant CAL of>2 mm)
GSM404182	gingival tissue phenotype: Diseased (BoP + interproximal PPD of>3 mm + concomitant CAL of>2 mm)
GSM404183	gingival tissue phenotype: Healthy (no BoP + PPD of<5 mm + CAL of<3 2 mm
GSM404184	gingival tissue phenotype: Diseased (BoP + interproximal PPD of>3 mm + concomitant CAL of>2 mm)
GSM404185	gingival tissue phenotype: Diseased (BoP + interproximal PPD of>3 mm + concomitant CAL of>2 mm)
GSM404186	gingival tissue phenotype: Diseased (BoP + interproximal PPD of>3 mm + concomitant CAL of>2 mm)
GSM404187	gingival tissue phenotype: Diseased (BoP + interproximal PPD of>3 mm + concomitant CAL of>2 mm)
GSM404188	gingival tissue phenotype: Diseased (BoP + interproximal PPD of>3 mm + concomitant CAL of>2 mm)
GSM404189	gingival tissue phenotype: Diseased (BoP + interproximal PPD of>3 mm + concomitant CAL of>2 mm)
GSM404190	gingival tissue phenotype: Healthy (no BoP + PPD of<5 mm + CAL of<3 2 mm
GSM404191	gingival tissue phenotype: Diseased (BoP + interproximal PPD of>3 mm + concomitant CAL of>2 mm)
GSM404192	gingival tissue phenotype: Diseased (BoP + interproximal PPD of>3 mm + concomitant CAL of>2 mm)
GSM404193	gingival tissue phenotype: Diseased (BoP + interproximal PPD of>3 mm + concomitant CAL of>2 mm)
GSM404194	gingival tissue phenotype: Diseased (BoP + interproximal PPD of>3 mm + concomitant CAL of>2 mm)
GSM404195	gingival tissue phenotype: Healthy (no BoP + PPD of<5 mm + CAL of<3 2 mm
GSM404196	gingival tissue phenotype: Diseased (BoP + interproximal PPD of>3 mm + concomitant CAL of>2 mm)
GSM404197	gingival tissue phenotype: Diseased (BoP + interproximal PPD of>3 mm + concomitant CAL of>2 mm)
GSM404198	gingival tissue phenotype: Diseased (BoP + interproximal PPD of>3 mm + concomitant CAL of>2 mm)
GSM404199	gingival tissue phenotype: Diseased (BoP + interproximal PPD of>3 mm + concomitant CAL of>2 mm)
GSM404200	gingival tissue phenotype: Healthy (no BoP + PPD of<5 mm + CAL of<3 2 mm
GSM404201	gingival tissue phenotype: Diseased (BoP + interproximal PPD of>3 mm + concomitant CAL of>2 mm)
GSM404202	gingival tissue phenotype: Diseased (BoP + interproximal PPD of>3 mm + concomitant CAL of>2 mm)
GSM404203	gingival tissue phenotype: Healthy (no BoP + PPD of<5 mm + CAL of<3 2 mm
GSM404204	gingival tissue phenotype: Diseased (BoP + interproximal PPD of>3 mm + concomitant CAL of>2 mm)
GSM404205	gingival tissue phenotype: Diseased (BoP + interproximal PPD of>3 mm + concomitant CAL of>2 mm)
GSM404206	gingival tissue phenotype: Healthy (no BoP + PPD of<5 mm + CAL of<3 2 mm
GSM404207	gingival tissue phenotype: Diseased (BoP + interproximal PPD of>3 mm + concomitant CAL of>2 mm)
GSM404208	gingival tissue phenotype: Diseased (BoP + interproximal PPD of>3 mm + concomitant CAL of>2 mm)
GSM404209	gingival tissue phenotype: Diseased (BoP + interproximal PPD of>3 mm + concomitant CAL of>2 mm)
GSM404210	gingival tissue phenotype: Diseased (BoP + interproximal PPD of>3 mm + concomitant CAL of>2 mm)
GSM404211	gingival tissue phenotype: Diseased (BoP + interproximal PPD of>3 mm + concomitant CAL of>2 mm)
GSM404212	gingival tissue phenotype: Diseased (BoP + interproximal PPD of>3 mm + concomitant CAL of>2 mm)
GSM404213	gingival tissue phenotype: Diseased (BoP + interproximal PPD of>3 mm + concomitant CAL of>2 mm)
GSM404214	gingival tissue phenotype: Diseased (BoP + interproximal PPD of>3 mm + concomitant CAL of>2 mm)
GSM404215	gingival tissue phenotype: Healthy (no BoP + PPD of<5 mm + CAL of<3 2 mm
GSM404216	gingival tissue phenotype: Diseased (BoP + interproximal PPD of>3 mm + concomitant CAL of>2 mm)
GSM404217	gingival tissue phenotype: Diseased (BoP + interproximal PPD of>3 mm + concomitant CAL of>2 mm)
GSM404218	gingival tissue phenotype: Diseased (BoP + interproximal PPD of>3 mm + concomitant CAL of>2 mm)
GSM404219	gingival tissue phenotype: Diseased (BoP + interproximal PPD of>3 mm + concomitant CAL of>2 mm)
GSM404220	gingival tissue phenotype: Diseased (BoP + interproximal PPD of>3 mm + concomitant CAL of>2 mm)
GSM404221	gingival tissue phenotype: Diseased (BoP + interproximal PPD of>3 mm + concomitant CAL of>2 mm)
GSM404222	gingival tissue phenotype: Healthy (no BoP + PPD of<5 mm + CAL of<3 2 mm
GSM404223	gingival tissue phenotype: Diseased (BoP + interproximal PPD of>3 mm + concomitant CAL of>2 mm)
GSM404224	gingival tissue phenotype: Diseased (BoP + interproximal PPD of>3 mm + concomitant CAL of>2 mm)
GSM404225	gingival tissue phenotype: Healthy (no BoP + PPD of<5 mm + CAL of<3 2 mm
GSM404226	gingival tissue phenotype: Diseased (BoP + interproximal PPD of>3 mm + concomitant CAL of>2 mm)
GSM404227	gingival tissue phenotype: Diseased (BoP + interproximal PPD of>3 mm + concomitant CAL of>2 mm)
GSM404228	gingival tissue phenotype: Healthy (no BoP + PPD of<5 mm + CAL of<3 2 mm
GSM404229	gingival tissue phenotype: Diseased (BoP + interproximal PPD of>3 mm + concomitant CAL of>2 mm)
GSM404230	gingival tissue phenotype: Diseased (BoP + interproximal PPD of>3 mm + concomitant CAL of>2 mm)
GSM404231	gingival tissue phenotype: Diseased (BoP + interproximal PPD of>3 mm + concomitant CAL of>2 mm)
GSM404232	gingival tissue phenotype: Diseased (BoP + interproximal PPD of>3 mm + concomitant CAL of>2 mm)
GSM404233	gingival tissue phenotype: Healthy (no BoP + PPD of<5 mm + CAL of<3 2 mm
GSM404234	gingival tissue phenotype: Diseased (BoP + interproximal PPD of>3 mm + concomitant CAL of>2 mm)
GSM404235	gingival tissue phenotype: Diseased (BoP + interproximal PPD of>3 mm + concomitant CAL of>2 mm)
GSM404236	gingival tissue phenotype: Healthy (no BoP + PPD of<5 mm + CAL of<3 2 mm
GSM404237	gingival tissue phenotype: Diseased (BoP + interproximal PPD of>3 mm + concomitant CAL of>2 mm)
GSM404238	gingival tissue phenotype: Diseased (BoP + interproximal PPD of>3 mm + concomitant CAL of>2 mm)
GSM404239	gingival tissue phenotype: Healthy (no BoP + PPD of<5 mm + CAL of<3 2 mm
GSM404240	gingival tissue phenotype: Diseased (BoP + interproximal PPD of>3 mm + concomitant CAL of>2 mm)
GSM404241	gingival tissue phenotype: Diseased (BoP + interproximal PPD of>3 mm + concomitant CAL of>2 mm)
GSM404242	gingival tissue phenotype: Healthy (no BoP + PPD of<5 mm + CAL of<3 2 mm
GSM404243	gingival tissue phenotype: Diseased (BoP + interproximal PPD of>3 mm + concomitant CAL of>2 mm)
GSM404244	gingival tissue phenotype: Diseased (BoP + interproximal PPD of>3 mm + concomitant CAL of>2 mm)
GSM404245	gingival tissue phenotype: Healthy (no BoP + PPD of<5 mm + CAL of<3 2 mm
GSM404246	gingival tissue phenotype: Diseased (BoP + interproximal PPD of>3 mm + concomitant CAL of>2 mm)
GSM404247	gingival tissue phenotype: Diseased (BoP + interproximal PPD of>3 mm + concomitant CAL of>2 mm)
GSM404248	gingival tissue phenotype: Healthy (no BoP + PPD of<5 mm + CAL of<3 2 mm
GSM404249	gingival tissue phenotype: Diseased (BoP + interproximal PPD of>3 mm + concomitant CAL of>2 mm)
GSM404250	gingival tissue phenotype: Diseased (BoP + interproximal PPD of>3 mm + concomitant CAL of>2 mm)
GSM404251	gingival tissue phenotype: Healthy (no BoP + PPD of<5 mm + CAL of<3 2 mm
GSM404252	gingival tissue phenotype: Diseased (BoP + interproximal PPD of>3 mm + concomitant CAL of>2 mm)
GSM404253	gingival tissue phenotype: Diseased (BoP + interproximal PPD of>3 mm + concomitant CAL of>2 mm)
GSM404254	gingival tissue phenotype: Diseased (BoP + interproximal PPD of>3 mm + concomitant CAL of>2 mm)
GSM404255	gingival tissue phenotype: Diseased (BoP + interproximal PPD of>3 mm + concomitant CAL of>2 mm)
GSM404256	gingival tissue phenotype: Diseased (BoP + interproximal PPD of>3 mm + concomitant CAL of>2 mm)
GSM404257	gingival tissue phenotype: Diseased (BoP + interproximal PPD of>3 mm + concomitant CAL of>2 mm)
GSM404258	gingival tissue phenotype: Diseased (BoP + interproximal PPD of>3 mm + concomitant CAL of>2 mm)
GSM404259	gingival tissue phenotype: Diseased (BoP + interproximal PPD of>3 mm + concomitant CAL of>2 mm)
GSM404260	gingival tissue phenotype: Healthy (no BoP + PPD of<5 mm + CAL of<3 2 mm
GSM404261	gingival tissue phenotype: Diseased (BoP + interproximal PPD of>3 mm + concomitant CAL of>2 mm)
GSM404262	gingival tissue phenotype: Diseased (BoP + interproximal PPD of>3 mm + concomitant CAL of>2 mm)
GSM404263	gingival tissue phenotype: Diseased (BoP + interproximal PPD of>3 mm + concomitant CAL of>2 mm)
GSM404264	gingival tissue phenotype: Diseased (BoP + interproximal PPD of>3 mm + concomitant CAL of>2 mm)
GSM404265	gingival tissue phenotype: Diseased (BoP + interproximal PPD of>3 mm + concomitant CAL of>2 mm)
GSM404266	gingival tissue phenotype: Diseased (BoP + interproximal PPD of>3 mm + concomitant CAL of>2 mm)
GSM404267	gingival tissue phenotype: Healthy (no BoP + PPD of<5 mm + CAL of<3 2 mm
GSM404268	gingival tissue phenotype: Diseased (BoP + interproximal PPD of>3 mm + concomitant CAL of>2 mm)
GSM404269	gingival tissue phenotype: Diseased (BoP + interproximal PPD of>3 mm + concomitant CAL of>2 mm)
GSM404270	gingival tissue phenotype: Healthy (no BoP + PPD of<5 mm + CAL of<3 2 mm
GSM404271	gingival tissue phenotype: Diseased (BoP + interproximal PPD of>3 mm + concomitant CAL of>2 mm)
GSM404272	gingival tissue phenotype: Diseased (BoP + interproximal PPD of>3 mm + concomitant CAL of>2 mm)
GSM404273	gingival tissue phenotype: Healthy (no BoP + PPD of<5 mm + CAL of<3 2 mm
GSM404274	gingival tissue phenotype: Diseased (BoP + interproximal PPD of>3 mm + concomitant CAL of>2 mm)
GSM404275	gingival tissue phenotype: Diseased (BoP + interproximal PPD of>3 mm + concomitant CAL of>2 mm)
GSM404276	gingival tissue phenotype: Diseased (BoP + interproximal PPD of>3 mm + concomitant CAL of>2 mm)
GSM404277	gingival tissue phenotype: Diseased (BoP + interproximal PPD of>3 mm + concomitant CAL of>2 mm)
GSM404278	gingival tissue phenotype: Diseased (BoP + interproximal PPD of>3 mm + concomitant CAL of>2 mm)
GSM404279	gingival tissue phenotype: Diseased (BoP + interproximal PPD of>3 mm + concomitant CAL of>2 mm)
GSM404280	gingival tissue phenotype: Diseased (BoP + interproximal PPD of>3 mm + concomitant CAL of>2 mm)
GSM404281	gingival tissue phenotype: Diseased (BoP + interproximal PPD of>3 mm + concomitant CAL of>2 mm)
GSM404282	gingival tissue phenotype: Diseased (BoP + interproximal PPD of>3 mm + concomitant CAL of>2 mm)
GSM404283	gingival tissue phenotype: Diseased (BoP + interproximal PPD of>3 mm + concomitant CAL of>2 mm)
GSM404284	gingival tissue phenotype: Healthy (no BoP + PPD of<5 mm + CAL of<3 2 mm
GSM404285	gingival tissue phenotype: Diseased (BoP + interproximal PPD of>3 mm + concomitant CAL of>2 mm)
GSM404286	gingival tissue phenotype: Diseased (BoP + interproximal PPD of>3 mm + concomitant CAL of>2 mm)
GSM404287	gingival tissue phenotype: Diseased (BoP + interproximal PPD of>3 mm + concomitant CAL of>2 mm)
GSM404288	gingival tissue phenotype: Diseased (BoP + interproximal PPD of>3 mm + concomitant CAL of>2 mm)
GSM404289	gingival tissue phenotype: Diseased (BoP + interproximal PPD of>3 mm + concomitant CAL of>2 mm)
GSM404290	gingival tissue phenotype: Diseased (BoP + interproximal PPD of>3 mm + concomitant CAL of>2 mm)
GSM404291	gingival tissue phenotype: Diseased (BoP + interproximal PPD of>3 mm + concomitant CAL of>2 mm)
GSM404292	gingival tissue phenotype: Diseased (BoP + interproximal PPD of>3 mm + concomitant CAL of>2 mm)
GSM404293	gingival tissue phenotype: Diseased (BoP + interproximal PPD of>3 mm + concomitant CAL of>2 mm)
GSM404294	gingival tissue phenotype: Diseased (BoP + interproximal PPD of>3 mm + concomitant CAL of>2 mm)
GSM404295	gingival tissue phenotype: Diseased (BoP + interproximal PPD of>3 mm + concomitant CAL of>2 mm)
GSM404296	gingival tissue phenotype: Diseased (BoP + interproximal PPD of>3 mm + concomitant CAL of>2 mm)
GSM404297	gingival tissue phenotype: Diseased (BoP + interproximal PPD of>3 mm + concomitant CAL of>2 mm)
GSM404298	gingival tissue phenotype: Diseased (BoP + interproximal PPD of>3 mm + concomitant CAL of>2 mm)
GSM404299	gingival tissue phenotype: Diseased (BoP + interproximal PPD of>3 mm + concomitant CAL of>2 mm)
GSM404300	gingival tissue phenotype: Diseased (BoP + interproximal PPD of>3 mm + concomitant CAL of>2 mm)
GSM404301	gingival tissue phenotype: Diseased (BoP + interproximal PPD of>3 mm + concomitant CAL of>2 mm)
GSM404302	gingival tissue phenotype: Diseased (BoP + interproximal PPD of>3 mm + concomitant CAL of>2 mm)
GSM404303	gingival tissue phenotype: Diseased (BoP + interproximal PPD of>3 mm + concomitant CAL of>2 mm)
GSM404304	gingival tissue phenotype: Diseased (BoP + interproximal PPD of>3 mm + concomitant CAL of>2 mm)
GSM404305	gingival tissue phenotype: Diseased (BoP + interproximal PPD of>3 mm + concomitant CAL of>2 mm)
GSM404306	gingival tissue phenotype: Diseased (BoP + interproximal PPD of>3 mm + concomitant CAL of>2 mm)
GSM404307	gingival tissue phenotype: Diseased (BoP + interproximal PPD of>3 mm + concomitant CAL of>2 mm)
GSM404308	gingival tissue phenotype: Diseased (BoP + interproximal PPD of>3 mm + concomitant CAL of>2 mm)
GSM404309	gingival tissue phenotype: Diseased (BoP + interproximal PPD of>3 mm + concomitant CAL of>2 mm)
GSM404310	gingival tissue phenotype: Diseased (BoP + interproximal PPD of>3 mm + concomitant CAL of>2 mm)
GSM404311	gingival tissue phenotype: Diseased (BoP + interproximal PPD of>3 mm + concomitant CAL of>2 mm)
GSM404312	gingival tissue phenotype: Diseased (BoP + interproximal PPD of>3 mm + concomitant CAL of>2 mm)
GSM404313	gingival tissue phenotype: Diseased (BoP + interproximal PPD of>3 mm + concomitant CAL of>2 mm)
GSM404314	gingival tissue phenotype: Diseased (BoP + interproximal PPD of>3 mm + concomitant CAL of>2 mm)
