# Supplementary material for: Methylome and transcriptome analyses reveal HLA-DMB’s contribution to periodontitis development
Source: PLoS One. 2025 Apr 23;20(4):e0319055. doi: 10.1371/journal.pone.0319055 (PMC12017480; doi:10.1371/journal.pone.0319055)
Supplement: S2 Table — (XLSX) [file pone.0319055.s002.xlsx]

## Sheet: Table S2
Table S2 Detailed list of 210 DEGs based on GSE43525 dataset.
	logFC	AveExpr	t	P.Value	B
ADARB2	-0.667562	6.09193	-4.94372	4.34e-05	-2.18929
SLA	-0.671466	10.2611	-4.70778	8e-05	-2.33281
FAM3D	-0.548985	5.10903	-4.48371	0.000142837	-2.47357
IFNGR1	-0.504218	11.7369	-4.44227	0.00015901	-2.50006
INSR	-0.644736	4.89076	-4.23476	0.000271857	-2.63467
ATP11B	-0.53522	6.85373	-4.07084	0.000414695	-2.74318
SYNE2	-0.805171	7.0742	-4.03365	0.00045628	-2.76805
BTBD10	-0.75018	8.00848	-3.67618	0.00113589	-3.01097
PRCP	-0.516758	10.7073	-3.67018	0.00115326	-3.01509
GRASP	0.629635	5.28777	3.61916	0.00131197	-3.05026
TLR8	-0.552648	10.4547	-3.60211	0.00136962	-3.06203
LOC727935	0.504861	6.87374	3.59801	0.00138386	-3.06486
ARPC5	-0.510232	11.4885	-3.5637	0.00150873	-3.08858
CMTM2	-0.593285	12.2587	-3.55308	0.00154959	-3.09594
ORM2	-0.54859	5.94707	-3.5305	0.00164003	-3.11158
HS.576633	0.502188	6.88699	3.4848	0.00183911	-3.14328
PDZD8	-0.929798	7.31476	-3.48397	0.00184295	-3.14386
NQO2	-0.895877	8.10406	-3.43936	0.00206032	-3.17485
SLC26A8	-0.554562	7.77191	-3.43205	0.00209819	-3.17992
ATP6V1B2	-0.503242	12.5616	-3.37782	0.00240147	-3.21766
TMEM75	-0.653237	5.14226	-3.36519	0.00247802	-3.22646
SKAP2	-0.543413	10.0723	-3.35705	0.00252858	-3.23213
RPS4Y2	-0.589784	6.69685	-3.34889	0.00258027	-3.23782
LUZP4	0.518436	4.64709	3.2732	0.00311108	-3.29058
LOC642073	0.801277	5.91642	3.26265	0.003193	-3.29794
HS.550193	-0.555614	5.8029	-3.23187	0.00344404	-3.31941
LOC100134364	-0.900531	8.37899	-3.22137	0.00353396	-3.32674
LOC100131801	0.555935	10.6268	3.19838	0.00373878	-3.34277
LOC642678	-0.515125	7.15828	-3.12637	0.00445703	-3.393
PPP1R3D	-0.629897	7.4972	-3.10549	0.00468898	-3.40755
MYBPC2	0.527643	4.45193	3.09375	0.00482444	-3.41573
LOC642644	0.696282	5.74337	3.07684	0.00502616	-3.42751
LOC100132394	-1.16395	8.9195	-3.07027	0.0051067	-3.43209
C17ORF45	0.745935	8.15658	3.04772	0.00539256	-3.44779
MSL3	-0.558389	8.11624	-3.04183	0.00546979	-3.45189
SRXN1	-0.76483	8.54528	-3.03589	0.0055486	-3.45602
DHRS7	-0.528194	11.063	-3.02304	0.00572299	-3.46496
PARP4	-0.512464	9.42614	-3.01626	0.00581718	-3.46968
KIAA1919	0.525192	4.18157	2.996	0.00610728	-3.48377
LOC642267	-0.589404	6.98649	-2.99068	0.00618574	-3.48746
HLA-DRB4	1.10644	8.95984	2.96777	0.00653478	-3.50338
CEP70	0.503014	4.78822	2.96533	0.00657303	-3.50508
OSBPL8	-0.951535	8.96464	-2.95026	0.006814	-3.51553
RRM2B	-0.576547	7.67113	-2.94192	0.006951	-3.52132
AIM2	-0.779511	8.12321	-2.93212	0.00711522	-3.52811
HS.538558	-0.521092	4.96061	-2.93026	0.00714688	-3.5294
SSH2	-0.539848	10.6552	-2.9279	0.00718725	-3.53104
ANXA1	0.70892	10.529	2.91406	0.00742787	-3.54063
SEZ6L	0.529534	4.56593	2.91051	0.00749088	-3.54309
PRKAR1A	-0.522033	11.8097	-2.8985	0.00770758	-3.55141
LILRA2	-0.625016	10.9417	-2.88422	0.00797296	-3.56128
IFI16	-0.633925	9.66215	-2.86353	0.00837321	-3.57559
LOC81691	0.77185	4.26748	2.86044	0.00843451	-3.57773
HLA-A29.1	2.29318	11.5276	2.82785	0.00910823	-3.60022
SMG7	-0.654363	7.89146	-2.82681	0.00913041	-3.60093
LOC100133565	-0.853915	7.06451	-2.80862	0.00952923	-3.61346
GRN	-0.519737	9.46047	-2.80235	0.0096704	-3.61778
DIRC2	-0.737574	7.91896	-2.79714	0.00978923	-3.62136
NUP214	-0.615015	10.9708	-2.79687	0.00979542	-3.62155
HS.508682	-1.13923	10.9949	-2.78664	0.010033	-3.62859
LOC730415	1.12861	9.00227	2.77196	0.0103833	-3.63867
APRT	0.504595	7.14925	2.75334	0.0108445	-3.65146
GPR141	-0.561269	6.76327	-2.74801	0.0109799	-3.65511
DHRS9	-0.572378	10.4439	-2.72664	0.0115393	-3.66975
TRIM23	-0.532442	7.43001	-2.72101	0.0116911	-3.6736
EXOC6	-0.528482	7.79195	-2.71158	0.0119496	-3.68005
DYSF	-0.578586	11.0264	-2.70857	0.0120332	-3.6821
LOC100128975	-0.527688	6.91808	-2.70584	0.0121095	-3.68397
HAUS4	-0.699881	8.64577	-2.70184	0.0122221	-3.6867
SELL	-0.628702	12.2509	-2.70067	0.0122553	-3.6875
UHRF1BP1L	-0.510416	7.40254	-2.69112	0.0125289	-3.69402
CYP27A1	-0.867778	8.84063	-2.69067	0.012542	-3.69433
HSPA1A	-0.692179	8.89077	-2.68372	0.0127448	-3.69907
EIF2AK2	-0.529043	9.14533	-2.68103	0.0128241	-3.7009
PLXNC1	-0.65935	8.32807	-2.67822	0.0129075	-3.70281
ADAM10	-0.568653	7.53448	-2.67598	0.0129743	-3.70434
RBP7	-0.508214	8.38073	-2.66071	0.0134388	-3.71474
S100A10	1.06768	9.84825	2.65847	0.0135083	-3.71626
BTD	-0.578853	5.10495	-2.65048	0.0137585	-3.72169
EBPL	-0.514365	6.8369	-2.62851	0.0144695	-3.73661
ORM1	-0.918079	8.03203	-2.62527	0.014577	-3.7388
HS.545298	0.582252	6.86598	2.62127	0.0147111	-3.74152
OAS1	-0.961207	7.53837	-2.61734	0.014844	-3.74418
LOC649821	0.69996	8.02359	2.60444	0.0152878	-3.75291
VNN2	-0.539052	12.9562	-2.60266	0.01535	-3.75412
LOC401805	-0.575792	6.99894	-2.59936	0.0154659	-3.75635
GPR160	-0.804968	7.11513	-2.59352	0.0156729	-3.76029
LMAN1L	-0.553084	4.20835	-2.5706	0.0165115	-3.77576
IL18R1	-0.570547	7.61017	-2.56689	0.016651	-3.77826
LGALS1	0.875376	8.56278	2.56524	0.0167132	-3.77937
LOC729742	0.600449	8.27574	2.55779	0.0169978	-3.78439
IFIT2	-0.672843	12.0792	-2.5537	0.0171561	-3.78714
MTMR10	-0.652994	9.09672	-2.55265	0.0171968	-3.78784
AKTIP	-0.685875	8.26124	-2.55083	0.0172679	-3.78907
SORL1	-0.560262	11.6338	-2.53579	0.0178646	-3.79917
CST2	1.15174	3.95587	2.53143	0.0180413	-3.8021
RPS20	0.792736	10.4238	2.52836	0.0181666	-3.80416
CPD	-0.526627	8.97503	-2.52581	0.0182713	-3.80586
CCNJL	-0.583605	7.4118	-2.52448	0.0183263	-3.80676
FLI1	-0.627509	7.22173	-2.50559	0.0191216	-3.8194
SNX18	-0.529979	6.39823	-2.49344	0.0196503	-3.82752
GPR27	-0.520656	7.44553	-2.48915	0.0198399	-3.83038
NLRC4	-0.563281	6.81229	-2.48297	0.0201166	-3.83451
HLA-DMB	0.68807	8.84463	2.48296	0.0201169	-3.83451
HMGCR	-0.605297	8.44458	-2.47898	0.0202966	-3.83716
RGS18	-0.631643	11.2209	-2.47365	0.02054	-3.84071
IFIT5	-0.789651	6.28787	-2.47161	0.0206336	-3.84207
EVI2B	-0.558632	12.802	-2.46351	0.0210101	-3.84746
TFAM	-0.692767	6.81341	-2.45802	0.021269	-3.85111
EIF1AY	-1.57757	7.62109	-2.45426	0.0214476	-3.8536
C20ORF177	-0.723397	7.80872	-2.44562	0.0218642	-3.85934
PDIA2	0.665888	4.5435	2.43812	0.0222314	-3.86431
SYNJ2BP	0.599872	6.76037	2.42737	0.0227679	-3.87142
SLC40A1	-0.886584	9.38281	-2.41673	0.0233111	-3.87846
HLA-DMA	0.611788	8.90475	2.40951	0.0236857	-3.88322
PRMT5	-0.512772	7.04162	-2.39495	0.0244593	-3.89281
RPL4	0.822943	8.52165	2.39103	0.0246715	-3.89539
LOC649447	0.514906	8.99915	2.38577	0.0249585	-3.89885
ALDH9A1	-0.536739	10.1881	-2.3849	0.0250067	-3.89942
COX19	0.629361	7.72488	2.38313	0.0251041	-3.90058
SHCBP1	0.506405	13.4768	2.37983	0.0252867	-3.90275
EPHB4	-0.856621	5.77477	-2.37482	0.025567	-3.90604
CAB39	-0.520354	11.1847	-2.37011	0.0258325	-3.90913
PPA1	0.874576	7.96652	2.36212	0.0262891	-3.91437
MME	-0.620695	11.2798	-2.34895	0.0270573	-3.92297
LOC441763	-0.576285	7.66453	-2.34501	0.0272913	-3.92555
LOC100129362	0.593111	12.5183	2.34461	0.027315	-3.92581
CAT	-1.09649	10.2664	-2.33857	0.027678	-3.92975
ACOX1	-0.721353	9.11043	-2.33565	0.0278543	-3.93165
PAM	-0.902976	7.74296	-2.33349	0.0279861	-3.93306
KCNJ15	-0.653832	8.87728	-2.33032	0.0281796	-3.93512
LMO4	-0.504349	8.25546	-2.32419	0.0285584	-3.93912
NDUFB2	0.533048	8.10109	2.32312	0.0286251	-3.93981
ANXA2	0.858021	8.93729	2.32238	0.0286709	-3.94029
TXNRD1	-0.521997	7.85424	-2.31859	0.0289082	-3.94276
C14ORF85	0.607104	12.6733	2.31792	0.02895	-3.94319
IFIT1	-0.925768	10.9958	-2.31549	0.0291034	-3.94477
LOC100129379	0.502036	8.38433	2.31409	0.0291919	-3.94568
SLC16A12	0.512128	13.5877	2.30941	0.02949	-3.94872
TMEM156	0.712518	7.34838	2.30842	0.0295534	-3.94936
FAM160B1	-0.608853	8.64419	-2.30043	0.0300695	-3.95454
LOC643433	0.562194	8.63651	2.2978	0.0302413	-3.95624
OSBPL9	-0.792612	7.73154	-2.2937	0.0305107	-3.95889
DGAT2	-0.677714	6.69561	-2.29222	0.0306091	-3.95986
LOC391777	0.922069	10.2187	2.29217	0.030612	-3.95989
F2RL1	-0.604203	8.75351	-2.27529	0.0317481	-3.97079
MAZ	-0.542198	7.47148	-2.27514	0.031758	-3.97088
HBP1	-0.506326	8.77436	-2.27175	0.0319909	-3.97307
YIPF4	-0.525148	8.16284	-2.25982	0.032823	-3.98075
CDKN2AIPNL	0.522088	13.5535	2.2586	0.0329088	-3.98153
LOC441073	0.633754	8.63101	2.25542	0.0331345	-3.98358
EIF3E	0.726908	9.22926	2.2522	0.0333638	-3.98564
LOC649049	0.655244	7.39545	2.25162	0.0334055	-3.98602
SP3	-0.665053	8.40825	-2.25158	0.0334087	-3.98604
STAG2	-0.565896	8.73619	-2.25103	0.033448	-3.9864
KIAA1600	-0.740865	8.19665	-2.24726	0.0337194	-3.98881
C9ORF156	-0.551059	7.29987	-2.247	0.0337384	-3.98898
LOC728368	0.548142	10.2192	2.24367	0.0339797	-3.99111
LOC728453	0.668324	10.1452	2.24331	0.0340059	-3.99135
HLA-H	-0.523607	13.7633	-2.24212	0.0340925	-3.99211
PELO	-0.752214	8.3495	-2.23752	0.0344296	-3.99505
MX1	-0.805025	11.4855	-2.2356	0.0345718	-3.99628
TP53INP1	-0.662594	8.69765	-2.2301	0.0349802	-3.9998
SFRS2IP	-0.546136	9.19912	-2.22839	0.0351082	-4.00089
DOCK8	-0.603242	9.535	-2.20838	0.0366377	-4.01365
ABCG1	-0.648542	8.27728	-2.20299	0.0370595	-4.01708
HIP1	-0.576591	7.45133	-2.19544	0.037658	-4.02187
IL18RAP	-1.00993	10.7543	-2.19424	0.0377543	-4.02264
PGM2	-0.627049	7.36431	-2.18575	0.0384388	-4.02802
NCOA2	-0.526797	6.54548	-2.18551	0.0384587	-4.02817
MNDA	-0.576967	13.0365	-2.18364	0.0386111	-4.02935
LOC100128084	0.640766	12.2657	2.17116	0.0396425	-4.03724
TBL1XR1	-0.605225	5.85721	-2.16684	0.040006	-4.03997
MSL3L1	-0.580638	8.01972	-2.16645	0.0400384	-4.04022
TLE4	-0.738173	9.03425	-2.16614	0.0400648	-4.04041
MIR1974	-0.617499	11.5391	-2.16578	0.0400953	-4.04064
RPF2	0.503425	6.13015	2.16271	0.0403551	-4.04257
RCSD1	-0.566812	7.95297	-2.16034	0.0405575	-4.04407
RSBN1L	-0.599655	8.078	-2.15857	0.0407083	-4.04518
LOC100128098	0.89554	10.3943	2.14986	0.0414606	-4.05066
RPL10A	0.952924	9.64346	2.14663	0.0417432	-4.05269
CHD7	-0.511547	7.52998	-2.14482	0.0419017	-4.05383
ASNSD1	-0.870668	8.22292	-2.14077	0.0422597	-4.05637
HLA-DRB6	0.971903	7.57331	2.13487	0.042785	-4.06007
SEPX1	-0.575555	13.2298	-2.13433	0.0428331	-4.0604
C7ORF43	-0.527912	7.92299	-2.13365	0.0428945	-4.06083
SNRK	-0.77218	10.1908	-2.12717	0.0434795	-4.06489
LOC648249	0.633743	8.23697	2.12382	0.0437849	-4.06698
MAP3K2	-0.627131	8.04902	-2.12042	0.0440972	-4.06911
P2RY10	-0.624145	7.99696	-2.11084	0.0449863	-4.07508
CIR1	-0.543998	8.17177	-2.10491	0.0455456	-4.07877
TDRD7	-0.562114	7.35548	-2.10235	0.0457888	-4.08036
SMNDC1	-0.505069	6.98031	-2.09819	0.0461863	-4.08295
LOC642103	-0.61449	9.51156	-2.09369	0.0466189	-4.08573
GSTP1	0.556653	8.75777	2.09217	0.0467667	-4.08668
AP3B1	-0.569095	8.99266	-2.09102	0.0468778	-4.08739
LOC729903	0.55208	10.6288	2.08975	0.0470019	-4.08818
TMEM165	-0.512791	6.36212	-2.0873	0.0472407	-4.0897
CCPG1	-0.621996	9.21527	-2.08703	0.047268	-4.08987
GLTSCR2	0.857361	8.95417	2.08689	0.0472815	-4.08995
C14ORF4	-0.933984	8.3877	-2.08602	0.0473668	-4.09049
HEBP2	-0.585898	8.8963	-2.08094	0.0478673	-4.09364
MGAM	-0.558731	8.64777	-2.07782	0.0481769	-4.09556
HS.296031	-0.596323	8.50704	-2.07631	0.048328	-4.0965
HIST1H2BD	-0.810132	8.21543	-2.07203	0.0487567	-4.09914
PGLYRP1	-0.768715	9.79252	-2.07013	0.0489486	-4.10031
ZNF185	-0.506801	8.23965	-2.06852	0.0491109	-4.1013
RALBP1	-0.636007	8.62061	-2.06311	0.0496622	-4.10464
AOAH	-0.578789	8.07282	-2.06192	0.0497837	-4.10537
TLR1	-0.680118	7.79281	-2.06009	0.0499723	-4.1065
