# Supplementary material for: Methylome and transcriptome analyses reveal HLA-DMB’s contribution to periodontitis development
Source: PLoS One. 2025 Apr 23;20(4):e0319055. doi: 10.1371/journal.pone.0319055 (PMC12017480; doi:10.1371/journal.pone.0319055)
Supplement: S3 Table — (XLSX) [file pone.0319055.s003.xlsx]

## Sheet: KEGG
Table S3 Full results of functional enrichment analysis based on 40 overlapping genes.
ID	Description	GeneRatio	BgRatio	pvalue	p.adjust	qvalue	geneID	Count
hsa05164	Influenza A	_4/22	171/8159	0.00101431	0.0756901	0.0546599	3108/3109/5610/4599	4
hsa05323	Rheumatoid arthritis	_3/22	93/8159	0.0018871	0.0756901	0.0546599	3108/3109/526	3
hsa05310	Asthma	_2/22	31/8159	0.00307825	0.0756901	0.0546599	3108/3109	2
hsa05330	Allograft rejection	_2/22	38/8159	0.00460099	0.0756901	0.0546599	3108/3109	2
hsa05332	Graft-versus-host disease	_2/22	42/8159	0.00559847	0.0756901	0.0546599	3108/3109	2
hsa04940	Type I diabetes mellitus	_2/22	43/8159	0.00586201	0.0756901	0.0546599	3108/3109	2
hsa04145	Phagosome	_3/22	152/8159	0.00752859	0.0756901	0.0546599	3108/3109/526	3
hsa04672	Intestinal immune network for IgA production	_2/22	49/8159	0.00756005	0.0756901	0.0546599	3108/3109	2
hsa04150	mTOR signaling pathway	_3/22	156/8159	0.00808635	0.0756901	0.0546599	526/3643/51719	3
hsa05320	Autoimmune thyroid disease	_2/22	53/8159	0.00880118	0.0756901	0.0546599	3108/3109	2
hsa05416	Viral myocarditis	_2/22	60/8159	0.0111769	0.0852996	0.0615995	3108/3109	2
hsa04213	Longevity regulating pathway - multiple species	_2/22	62/8159	0.0119023	0.0852996	0.0615995	847/3643	2
hsa05321	Inflammatory bowel disease	_2/22	65/8159	0.0130282	0.0861868	0.0622401	3108/3109	2
hsa05120	Epithelial cell signaling in Helicobacter pylori infection	_2/22	70/8159	0.0150042	0.0921689	0.0665602	526/102	2
hsa05169	Epstein-Barr virus infection	_3/22	202/8159	0.0162772	0.0931678	0.0672815	3108/3109/5610	3
hsa05140	Leishmaniasis	_2/22	77/8159	0.0179738	0.0931678	0.0672815	3108/3109	2
hsa04612	Antigen processing and presentation	_2/22	78/8159	0.0184169	0.0931678	0.0672815	3108/3109	2
hsa05171	Coronavirus disease - COVID-19	_3/22	232/8159	0.0234521	0.106785	0.0771149	5610/6224/4599	3
hsa04211	Longevity regulating pathway	_2/22	89/8159	0.0235919	0.106785	0.0771149	847/3643	2
hsa04658	Th1 and Th2 cell differentiation	_2/22	92/8159	0.0250964	0.107914	0.0779308	3108/3109	2
hsa05150	Staphylococcus aureus infection	_2/22	96/8159	0.0271622	0.111236	0.0803294	3108/3109	2
hsa04640	Hematopoietic cell lineage	_2/22	99/8159	0.0287558	0.112409	0.0811765	3108/3109	2
hsa04659	Th17 cell differentiation	_2/22	108/8159	0.0337562	0.126219	0.0911496	3108/3109	2
hsa05145	Toxoplasmosis	_2/22	112/8159	0.0360813	0.129291	0.0933683	3108/3109	2
hsa04152	AMPK signaling pathway	_2/22	121/8159	0.0415338	0.142876	0.103179	3643/51719	2
hsa00450	Selenocompound metabolism	_1/22	17/8159	0.0449065	0.148537	0.107266	7296	1
hsa04068	FoxO signaling pathway	_2/22	131/8159	0.0479349	0.152682	0.11026	847/3643	2

## Sheet: GO
ID	Description	GeneRatio	BgRatio	pvalue	p.adjust	qvalue	geneID	Count
GO:0023026	MHC class II protein complex binding	2/38	27/18410	0.0014095	0.153914	0.113411	HLA-DMA/HLA-DMB	2
GO:0023023	MHC protein complex binding	2/38	36/18410	0.00250044	0.153914	0.113411	HLA-DMA/HLA-DMB	2
GO:0004713	protein tyrosine kinase activity	3/38	135/18410	0.00269658	0.153914	0.113411	EIF2AK2/EPHB4/INSR	3
GO:0017046	peptide hormone binding	2/38	52/18410	0.00515467	0.153914	0.113411	INSR/SLC40A1	2
GO:1901981	phosphatidylinositol phosphate binding	3/38	175/18410	0.00557922	0.153914	0.113411	OSBPL8/HIP1/SNX18	3
GO:0004714	transmembrane receptor protein tyrosine kinase activity	2/38	60/18410	0.0068097	0.153914	0.113411	EPHB4/INSR	2
GO:0005548	phospholipid transporter activity	2/38	62/18410	0.0072564	0.153914	0.113411	OSBPL8/ATP11B	2
GO:0051015	actin filament binding	3/38	214/18410	0.0096863	0.153914	0.113411	SYNE2/HIP1/RCSD1	3
GO:0003725	double-stranded RNA binding	2/38	75/18410	0.010471	0.153914	0.113411	ADARB2/EIF2AK2	2
GO:0019199	transmembrane receptor protein kinase activity	2/38	79/18410	0.0115657	0.153914	0.113411	EPHB4/INSR	2
GO:0016209	antioxidant activity	2/38	85/18410	0.0132979	0.153914	0.113411	CAT/TXNRD1	2
GO:0042562	hormone binding	2/38	87/18410	0.0138989	0.153914	0.113411	INSR/SLC40A1	2
GO:0043178	alcohol binding	2/38	89/18410	0.0145116	0.153914	0.113411	OSBPL8/RBP7	2
GO:0042626	ATPase-coupled transmembrane transporter activity	2/38	90/18410	0.0148222	0.153914	0.113411	RALBP1/ATP6V1B2	2
GO:0005543	phospholipid binding	4/38	467/18410	0.0152698	0.153914	0.113411	DYSF/OSBPL8/HIP1/SNX18	4
GO:0035091	phosphatidylinositol binding	3/38	273/18410	0.0185638	0.153914	0.113411	OSBPL8/HIP1/SNX18	3
GO:0005381	iron ion transmembrane transporter activity	1/38	10/18410	0.0204552	0.153914	0.113411	SLC40A1	1
GO:0043560	insulin receptor substrate binding	1/38	10/18410	0.0204552	0.153914	0.113411	INSR	1
GO:1902936	phosphatidylinositol bisphosphate binding	2/38	107/18410	0.0205331	0.153914	0.113411	HIP1/SNX18	2
GO:0001161	intronic transcription regulatory region sequence-specific DNA binding	1/38	11/18410	0.0224782	0.153914	0.113411	NCOA2	1
GO:0047134	protein-disulfide reductase (NAD(P)) activity	1/38	11/18410	0.0224782	0.153914	0.113411	TXNRD1	1
GO:0097371	MDM2/MDM4 family protein binding	1/38	11/18410	0.0224782	0.153914	0.113411	RPS20	1
GO:0015926	glucosidase activity	1/38	12/18410	0.0244971	0.153914	0.113411	MGAM	1
GO:0004000	adenosine deaminase activity	1/38	13/18410	0.026512	0.153914	0.113411	ADARB2	1
GO:0016668	oxidoreductase activity, acting on a sulfur group of donors, NAD(P) as acceptor	1/38	13/18410	0.026512	0.153914	0.113411	TXNRD1	1
GO:0016840	carbon-nitrogen lyase activity	1/38	13/18410	0.026512	0.153914	0.113411	PAM	1
GO:0031994	insulin-like growth factor I binding	1/38	13/18410	0.026512	0.153914	0.113411	INSR	1
GO:0016810	hydrolase activity, acting on carbon-nitrogen (but not peptide) bonds	2/38	126/18410	0.0278251	0.153914	0.113411	CAT/ADARB2	2
GO:0042277	peptide binding	3/38	322/18410	0.0284862	0.153914	0.113411	CAT/INSR/SLC40A1	3
GO:0008559	ABC-type xenobiotic transporter activity	1/38	14/18410	0.0285228	0.153914	0.113411	RALBP1	1
GO:0140333	glycerophospholipid flippase activity	1/38	14/18410	0.0285228	0.153914	0.113411	ATP11B	1
GO:0042625	ATPase-coupled ion transmembrane transporter activity	1/38	15/18410	0.0305295	0.153914	0.113411	ATP6V1B2	1
GO:0044769	ATPase activity, coupled to transmembrane movement of ions, rotational mechanism	1/38	15/18410	0.0305295	0.153914	0.113411	ATP6V1B2	1
GO:0046961	proton-transporting ATPase activity, rotational mechanism	1/38	15/18410	0.0305295	0.153914	0.113411	ATP6V1B2	1
GO:0005159	insulin-like growth factor receptor binding	1/38	16/18410	0.0325322	0.153914	0.113411	INSR	1
GO:0019841	retinol binding	1/38	16/18410	0.0325322	0.153914	0.113411	RBP7	1
GO:0140328	floppase activity	1/38	16/18410	0.0325322	0.153914	0.113411	ATP11B	1
GO:0005005	transmembrane-ephrin receptor activity	1/38	17/18410	0.0345309	0.153914	0.113411	EPHB4	1
GO:0140327	flippase activity	1/38	17/18410	0.0345309	0.153914	0.113411	ATP11B	1
GO:0009678	pyrophosphate hydrolysis-driven proton transmembrane transporter activity	1/38	18/18410	0.0365256	0.153914	0.113411	ATP6V1B2	1
GO:0035615	clathrin adaptor activity	1/38	18/18410	0.0365256	0.153914	0.113411	HIP1	1
GO:0019842	vitamin binding	2/38	148/18410	0.0373665	0.153914	0.113411	PAM/RBP7	2
GO:0005003	ephrin receptor activity	1/38	19/18410	0.0385162	0.153914	0.113411	EPHB4	1
GO:0016918	retinal binding	1/38	19/18410	0.0385162	0.153914	0.113411	RBP7	1
GO:0140312	cargo adaptor activity	1/38	19/18410	0.0385162	0.153914	0.113411	HIP1	1
GO:0016500	protein-hormone receptor activity	1/38	20/18410	0.0405029	0.153914	0.113411	INSR	1
GO:0031418	L-ascorbic acid binding	1/38	20/18410	0.0405029	0.153914	0.113411	PAM	1
GO:0055106	ubiquitin-protein transferase regulator activity	1/38	21/18410	0.0424855	0.153914	0.113411	RPS20	1
GO:0005319	lipid transporter activity	2/38	159/18410	0.0425447	0.153914	0.113411	OSBPL8/ATP11B	2
GO:0015399	primary active transmembrane transporter activity	2/38	162/18410	0.0440015	0.153914	0.113411	RALBP1/ATP6V1B2	2
GO:0030742	GTP-dependent protein binding	1/38	22/18410	0.0444642	0.153914	0.113411	AP3B1	1
GO:0072349	modified amino acid transmembrane transporter activity	1/38	22/18410	0.0444642	0.153914	0.113411	SLC16A12	1
GO:0031406	carboxylic acid binding	2/38	173/18410	0.0494994	0.161924	0.119312	PAM/RBP7	2
GO:0033218	amide binding	3/38	402/18410	0.0496646	0.161924	0.119312	CAT/INSR/SLC40A1	3
