# Supplementary material for: Methylome and transcriptome analyses reveal HLA-DMB’s contribution to periodontitis development
Source: PLoS One. 2025 Apr 23;20(4):e0319055. doi: 10.1371/journal.pone.0319055 (PMC12017480; doi:10.1371/journal.pone.0319055)
Supplement: S4 Table — (XLSX) [file pone.0319055.s004.xlsx]

## Sheet: Table S4
Table S4 All significantly enriched pathways obtained from GSEA.
ID	Description	setSize	enrichmentScore	NES	pvalue	p.adjust	qvalues	rank	leading_edge	core_enrichment
hsa03010	Ribosome	65	0.776948	4.58411	1e-10	7e-09	3.95e-09	164	tags=78%, list=14%, signal=72%	4736/6206/6142/6175/6191/3921/6202/6141/6223/6124/6193/11224/6132/6207/6224/6176/6218/25873/6232/6136/6208/6128/6165/23521/6143/6122/6209/6217/6133/6138/6181/6210/6161/6155/6152/6188/6194/6235/6222/6160/6139/6135/6187/6168/6125/6146/6144/6230/6204/6169/6157
hsa05171	Coronavirus disease - COVID-19	78	0.686122	4.25653	1e-10	7e-09	3.95e-09	164	tags=67%, list=14%, signal=62%	4736/6206/6142/6175/6191/3921/6202/6141/6223/6124/6193/11224/6132/6207/6224/6176/6218/25873/6232/6136/6208/6128/6165/23521/6143/6122/6209/6217/6133/6138/6181/6210/6161/6155/6152/6188/6194/6235/6222/6160/6139/6135/6187/6168/6125/6146/6144/6230/2162/6204/6169/6157
hsa05320	Autoimmune thyroid disease	12	0.81762	2.83559	2.95e-08	1.37e-06	7.75e-07	83	tags=75%, list=7%, signal=71%	3113/3126/3122/3109/3117/3002/3108/3115/5551
hsa05161	Hepatitis B	21	-0.641494	-3.19985	4.32e-08	1.51e-06	8.49e-07	193	tags=71%, list=16%, signal=61%	6778/7097/1871/2033/2885/5594/4615/5894/7099/637/6416/317/3716/7124/4318
hsa05332	Graft-versus-host disease	14	0.774021	2.82332	5.38e-08	1.51e-06	8.49e-07	117	tags=79%, list=10%, signal=72%	3113/3126/3122/3109/3117/3002/3108/3115/3804/5551/3824
hsa04940	Type I diabetes mellitus	12	0.781044	2.70874	3.56e-07	8.31e-06	4.69e-06	83	tags=75%, list=7%, signal=71%	3113/3126/3122/3109/3117/3002/3108/3115/5551
hsa05150	Staphylococcus aureus infection	16	0.712687	2.74814	6.58e-07	1.15e-05	6.49e-06	65	tags=56%, list=5%, signal=54%	3113/3126/3122/3109/3117/728358/1667/3108/3115
hsa05330	Allograft rejection	13	0.75608	2.6967	6.18e-07	1.15e-05	6.49e-06	83	tags=69%, list=7%, signal=65%	3113/3126/3122/3109/3117/3002/3108/3115/5551
hsa05310	Asthma	10	0.785542	2.55463	2.91e-06	4.52e-05	2.55e-05	65	tags=70%, list=5%, signal=67%	3113/3126/3122/3109/3117/3108/3115
hsa04672	Intestinal immune network for IgA production	11	0.771971	2.605	3.56e-06	4.98e-05	2.81e-05	65	tags=64%, list=5%, signal=61%	3113/3126/3122/3109/3117/3108/3115
hsa04612	Antigen processing and presentation	18	0.640024	2.55725	8.93e-06	0.00011366	6.41e-05	147	tags=61%, list=12%, signal=54%	3113/3126/3122/3109/3117/3108/3115/3804/3824/925/972
hsa05322	Systemic lupus erythematosus	13	0.674421	2.40544	5.23e-05	0.000610582	0.000344313	65	tags=54%, list=5%, signal=51%	3113/3126/3122/3109/3117/3108/3115
hsa05416	Viral myocarditis	15	0.642325	2.41265	7.64e-05	0.000822429	0.000463776	83	tags=53%, list=7%, signal=50%	3113/3126/3122/3109/3117/3108/3115/5551
hsa04514	Cell adhesion molecules	25	0.521369	2.3368	0.000103805	0.00103805	0.000585367	278	tags=60%, list=23%, signal=47%	3113/3126/3122/3109/3117/1462/3108/923/3115/925/90952/942/914/3688/7122
hsa05323	Rheumatoid arthritis	18	0.591953	2.36518	0.000121297	0.0011321	0.000638404	65	tags=44%, list=5%, signal=43%	6352/3113/3126/3122/3109/3117/3108/3115
hsa04658	Th1 and Th2 cell differentiation	24	0.522338	2.3059	0.000134102	0.0011734	0.000661689	68	tags=38%, list=6%, signal=36%	3113/919/3126/3122/3109/3117/3108/3115/3560
hsa05203	Viral carcinogenesis	18	-0.528727	-2.4275	0.000281503	0.00218946	0.00123466	397	tags=78%, list=33%, signal=53%	5829/6777/8850/9261/2934/6774/2959/2033/2885/3516/5594/3190/3716/1232
hsa04659	Th17 cell differentiation	26	0.487645	2.21041	0.000280294	0.00218946	0.00123466	106	tags=38%, list=9%, signal=36%	3113/919/3126/3122/3109/3117/3108/3115/3560/9466
hsa04666	Fc gamma R-mediated phagocytosis	16	-0.547899	-2.42997	0.000311006	0.00229162	0.00129227	555	tags=100%, list=46%, signal=55%	1785/5580/4082/5336/50807/1398/2934/10092/2212/5594/653361/5894/5058/7408/5788
hsa05200	Pathways in cancer	57	-0.31719	-2.28782	0.000341334	0.00238934	0.00134737	388	tags=58%, list=32%, signal=41%	115727/6777/2790/4853/10672/1439/329/1398/5899/6774/7175/7296/9170/3566/6778/3091/1871/2033/2885/5594/2783/2773/5894/7170/637/54583/9252/3570/10928/317/3716/4780/4318
hsa04144	Endocytosis	31	-0.390394	-2.2479	0.000416203	0.00277468	0.00156467	611	tags=90%, list=51%, signal=46%	2870/5869/26286/5590/830/10096/1785/30011/51100/3799/11021/50807/3577/10092/381/25978/7251/7456/9815/55737/3303/3482/5878/409/51324/55048/9525/5868
hsa04640	Hematopoietic cell lineage	26	0.473739	2.14738	0.000501901	0.00319391	0.00180108	237	tags=54%, list=20%, signal=44%	3113/3126/3122/3109/3117/948/3108/3115/912/925/2815/930/914/2208
hsa05215	Prostate cancer	11	-0.600163	-2.24924	0.00103983	0.00632942	0.00356922	163	tags=64%, list=14%, signal=56%	1871/2033/2885/5594/5894/7850/4318
hsa04915	Estrogen signaling pathway	10	-0.594235	-2.13459	0.00123679	0.00721458	0.00406837	205	tags=70%, list=17%, signal=59%	3303/25984/2885/5594/2773/5894/4318
hsa05418	Fluid shear stress and atherosclerosis	16	-0.501288	-2.22325	0.00169635	0.00949956	0.00535689	92	tags=44%, list=8%, signal=41%	653361/7056/6416/7850/4780/7124/4318
hsa05168	Herpes simplex virus 1 infection	28	0.438317	2.01292	0.00187552	0.010099	0.0056949	65	tags=29%, list=5%, signal=28%	6352/3113/3126/3122/3109/3117/3108/3115
hsa05140	Leishmaniasis	25	0.45326	2.03153	0.00199691	0.0103543	0.00583891	65	tags=32%, list=5%, signal=31%	3113/3126/3122/3109/1915/3117/3108/3115
hsa04380	Osteoclast differentiation	22	-0.430397	-2.18302	0.00255523	0.0127761	0.00720459	567	tags=91%, list=47%, signal=49%	7132/6688/3459/4689/1147/5534/5336/11027/4688/2212/2355/1432/79168/126014/10326/2885/5594/653361/3716/7124
hsa04024	cAMP signaling pathway	13	-0.516576	-2.0585	0.00293152	0.0141522	0.00798054	151	tags=54%, list=13%, signal=48%	2033/5594/2867/2773/5894/5058/51
hsa04926	Relaxin signaling pathway	15	-0.493156	-2.14266	0.00353218	0.0159518	0.00899537	174	tags=60%, list=14%, signal=52%	1432/409/2885/5594/2783/2773/5894/6416/4318
hsa05321	Inflammatory bowel disease	17	0.518844	2.03569	0.00344852	0.0159518	0.00899537	65	tags=41%, list=5%, signal=40%	3113/3126/3122/3109/3117/3108/3115
hsa05417	Lipid and atherosclerosis	28	-0.365037	-2.01063	0.00394856	0.017275	0.00974152	205	tags=46%, list=17%, signal=39%	3303/10010/7097/5594/4615/653361/7099/637/6416/317/4780/7124/4318
hsa05165	Human papillomavirus infection	24	-0.383672	-2.01316	0.00413383	0.0175375	0.00988954	599	tags=88%, list=50%, signal=45%	1387/5728/5590/7132/23352/1147/1284/55012/526/5829/4853/523/51382/5520/2033/2885/3516/5594/5894/3716/7124
hsa04810	Regulation of actin cytoskeleton	18	-0.440627	-2.02301	0.00448986	0.0184876	0.0104254	408	tags=72%, list=34%, signal=49%	3687/5829/85464/10672/1398/2934/10092/5500/9170/5594/5894/5058/221178
hsa05211	Renal cell carcinoma	12	-0.498058	-1.94231	0.00604561	0.0236454	0.0133339	180	tags=58%, list=15%, signal=50%	3091/2033/2885/5594/5894/54583/5058
hsa05164	Influenza A	28	0.411726	1.8908	0.00624914	0.0236454	0.0133339	65	tags=29%, list=5%, signal=28%	6352/3113/3126/3122/3109/3117/3108/3115
hsa04145	Phagosome	34	0.365959	1.80063	0.00621205	0.0236454	0.0133339	96	tags=26%, list=8%, signal=25%	3113/3126/3122/3109/3117/948/3108/3115/81027
hsa04010	MAPK signaling pathway	34	-0.308043	-1.84711	0.00796141	0.0293315	0.0165403	279	tags=53%, list=23%, signal=42%	9261/1398/4296/1432/9693/8569/3303/409/2885/5594/4615/10746/5494/5894/5058/9252/6416/7124
hsa05146	Amoebiasis	13	-0.468426	-1.86663	0.00915976	0.0328812	0.018542	186	tags=54%, list=15%, signal=46%	5878/7097/383/5868/7099/7850/7124
hsa04936	Alcoholic liver disease	15	-0.458343	-1.99141	0.0106766	0.037368	0.0210722	567	tags=93%, list=47%, signal=50%	7132/4217/728/51094/1147/9663/223/1432/23765/4615/7099/6416/7124/51
hsa05205	Proteoglycans in cancer	22	-0.379561	-1.92517	0.0113636	0.0378786	0.0213601	319	tags=59%, list=26%, signal=44%	5500/6774/1432/406991/3091/7097/2885/5594/5894/7099/5058/7124/4318
hsa05134	Legionellosis	11	-0.505723	-1.89531	0.0113436	0.0378786	0.0213601	280	tags=73%, list=23%, signal=56%	9554/3303/7097/4671/4615/7099/317/7124
hsa05169	Epstein-Barr virus infection	31	0.364726	1.74597	0.011938	0.038868	0.021918	65	tags=26%, list=5%, signal=25%	3113/919/3126/3122/3109/3117/3108/3115
hsa04910	Insulin signaling pathway	13	-0.455635	-1.81566	0.0132353	0.0411766	0.0232199	352	tags=77%, list=29%, signal=55%	5836/1398/5500/5573/5509/79660/8569/2885/5594/5894
hsa05145	Toxoplasmosis	25	0.404921	1.81488	0.0130823	0.0411766	0.0232199	65	tags=28%, list=5%, signal=27%	3113/3126/3122/3109/3117/3108/3115
hsa04261	Adrenergic signaling in cardiomyocytes	11	-0.493729	-1.85036	0.0143435	0.0436541	0.024617	319	tags=73%, list=26%, signal=54%	5500/1432/5520/7171/5594/2773/7170/9252
hsa05135	Yersinia infection	18	-0.394811	-1.81266	0.0147824	0.0440327	0.0248305	332	tags=89%, list=28%, signal=65%	6197/10096/1147/4210/5829/1398/10092/2212/7456/1432/9815/5594/4615/7099/6416/7124
hsa04540	Gap junction	10	-0.492901	-1.77059	0.0153847	0.044872	0.0253038	146	tags=60%, list=12%, signal=53%	2885/5594/1453/10746/2773/5894
hsa04935	Growth hormone synthesis, secretion and action	14	-0.440571	-1.82784	0.0165753	0.0473579	0.0267056	384	tags=79%, list=32%, signal=54%	5336/6777/1398/6774/1432/2033/2885/5594/2773/5894/6416
hsa05223	Non-small cell lung cancer	10	-0.485786	-1.74503	0.0177799	0.0497837	0.0280735	626	tags=100%, list=52%, signal=48%	83593/3799/5336/6777/6774/1871/2885/5594/5894
hsa05163	Human cytomegalovirus infection	28	-0.318724	-1.75555	0.0222855	0.0599995	0.0338343	163	tags=39%, list=14%, signal=35%	1871/2885/5594/2783/2773/5894/637/3570/3716/7124/1232
hsa04150	mTOR signaling pathway	20	-0.361044	-1.74271	0.0219379	0.0599995	0.0338343	576	tags=85%, list=48%, signal=45%	5728/6197/7132/1147/9663/526/51719/64121/523/6249/51382/9894/96459/2885/5594/5894/7124
hsa04625	C-type lectin receptor signaling pathway	19	-0.370388	-1.74933	0.0229681	0.0606704	0.0342126	505	tags=79%, list=42%, signal=47%	1147/5580/5534/5336/4046/9261/8915/1432/26253/5594/5894/338339/5058/7124/64581
hsa05206	MicroRNAs in cancer	24	-0.328442	-1.72336	0.023911	0.0619916	0.0349577	369	tags=58%, list=31%, signal=41%	4853/1398/23405/6774/407008/406991/1871/2033/2885/5594/3190/5894/9252/4318
hsa04014	Ras signaling pathway	23	-0.338659	-1.75056	0.0275365	0.0700263	0.0394885	626	tags=87%, list=52%, signal=43%	4233/83593/5869/8036/1147/2787/5336/284/115727/2790/5899/2114/5878/2885/5594/2783/5868/5894/5058/10928
hsa00190	Oxidative phosphorylation	13	0.467182	1.66629	0.0280105	0.0700263	0.0394885	372	tags=69%, list=31%, signal=48%	1350/5464/4708/4724/1345/4704/1352/4728/155066
hsa04933	AGE-RAGE signaling pathway in diabetic complications	11	-0.452009	-1.694	0.0295823	0.0714056	0.0402663	568	tags=91%, list=47%, signal=49%	5590/5580/1284/5336/6777/6774/1432/5594/7056/7124
hsa01521	EGFR tyrosine kinase inhibitor resistance	10	-0.464059	-1.66698	0.0294401	0.0714056	0.0402663	146	tags=50%, list=12%, signal=44%	2885/5594/5894/3570/3716
hsa05166	Human T-cell leukemia virus 1 infection	36	0.324138	1.64299	0.0331988	0.0787769	0.044423	68	tags=22%, list=6%, signal=22%	3113/3126/3122/3109/3117/3108/3115/3560
hsa05170	Human immunodeficiency virus 1 infection	25	-0.316273	-1.67003	0.0366156	0.0854365	0.0481785	175	tags=40%, list=15%, signal=35%	7097/5594/2783/4615/2773/5894/7099/637/5058/7124
hsa04620	Toll-like receptor signaling pathway	13	-0.401874	-1.60143	0.0374018	0.0858402	0.0484061	175	tags=62%, list=15%, signal=53%	1432/7097/5594/4615/7099/7096/6416/7124
hsa04068	FoxO signaling pathway	11	-0.431447	-1.61694	0.0397645	0.0897907	0.0506339	599	tags=91%, list=50%, signal=46%	1387/5728/1147/6648/6774/1432/2033/2885/5594/5894
hsa04217	Necroptosis	18	-0.349277	-1.6036	0.045316	0.100702	0.0567869	384	tags=61%, list=32%, signal=42%	6777/5836/329/6774/25978/6778/9525/7099/637/3716/7124
hsa05160	Hepatitis C	19	-0.33981	-1.60491	0.049551	0.10659	0.0601072	163	tags=42%, list=14%, signal=37%	1871/2885/5594/5894/637/317/3716/7124
hsa04151	PI3K-Akt signaling pathway	26	-0.2891	-1.55068	0.0490654	0.10659	0.0601072	226	tags=42%, list=19%, signal=35%	5520/9170/3566/7097/2885/5594/2783/5894/7099/3570/3716
