# Supplementary material for: Methylome and transcriptome analyses reveal HLA-DMB’s contribution to periodontitis development
Source: PLoS One. 2025 Apr 23;20(4):e0319055. doi: 10.1371/journal.pone.0319055 (PMC12017480; doi:10.1371/journal.pone.0319055)
Supplement: S5 Table — (XLSX) [file pone.0319055.s005.xlsx]

## Sheet: Table S5
	ID	Description	setSize	enrichmentScore	NES	pvalue	p.adjust	qvalue	rank	leading_edge	core_enrichment
hsa05140	hsa05140	Leishmaniasis	44	0.757112	2.5807	1.00E-10	1.08E-08	6.74E-09	719	tags=43%, list=9%, signal=40%	3117/2214/3123/3109/2215/3689/1535/4689/653361/3553/5777/3676/1536/3115/3716/3684/6772/7097/7040
hsa05169	hsa05169	Epstein-Barr virus infection	119	0.627436	2.54829	1.00E-10	1.08E-08	6.74E-09	1504	tags=48%, list=18%, signal=40%	3117/9636/3123/3109/3683/3627/930/5293/3133/695/6890/3134/3115/5710/10379/3716/958/4939/6772/7431/864/3455/4938/5700/5714/4067/7097/4794/842/5719/5707/836/8503/894/7186/5971/7297/8772/5702/1019/3383/1647/8717/7128/5290/5709/3661/5708/637/960/11047/355/6891/5970/9020/5701/5704
hsa05020	hsa05020	Prion disease	148	0.539323	2.25529	1.00E-10	1.08E-08	6.74E-09	1609	tags=47%, list=20%, signal=39%	713/6352/1535/4689/653361/5293/3553/1536/5580/5567/468/5710/5692/3915/3310/4713/5688/1346/5700/5714/5684/5695/842/5719/5707/6390/857/836/8503/1459/5691/6389/4694/4714/7384/7385/2902/5702/5686/5532/5690/4729/5689/5290/1460/4720/5709/5708/4700/291/4726/1385/5682/1327/1329/572/11047/6391/27089/1340/6647/5685/5530/5701/5704/1537/1337/4706/4722/1350
hsa04514	hsa04514	Cell adhesion molecules	81	0.625917	2.40114	1.45E-10	1.17E-08	7.31E-09	1045	tags=41%, list=13%, signal=36%	3117/3385/914/3123/3109/6402/3689/3683/3384/5175/7412/3133/925/933/3676/3695/3134/3115/958/3684/1003/6382/7122/4897/6403/4267/6401/5797/942/3383/940/6385/920
hsa05150	hsa05150	Staphylococcus aureus infection	32	0.789945	2.53181	5.44E-10	3.52E-08	2.20E-08	668	tags=53%, list=8%, signal=49%	3117/2214/713/3123/3109/2215/3689/3683/716/5724/629/3115/1675/3684/3880/6403/3426
hsa04640	hsa04640	Hematopoietic cell lineage	57	0.679848	2.46053	1.14E-09	6.13E-08	3.84E-08	1459	tags=54%, list=18%, signal=45%	3117/952/914/929/3123/3109/951/930/3575/3553/925/933/3676/3115/1436/4311/966/3684/290/1441/3815/3566/3570/920/3559/2322/960/3678/3674/3563/3675
hsa03050	hsa03050	Proteasome	31	0.781738	2.48589	1.40E-09	6.47E-08	4.05E-08	1504	tags=81%, list=18%, signal=66%	5698/5710/5699/5692/5720/5688/5700/5714/5684/5695/5719/5707/5691/5702/5686/5690/5689/5709/5708/9491/5682/11047/5685/5701/5704
hsa05152	hsa05152	Tuberculosis	96	0.587352	2.31474	1.64E-09	6.61E-08	4.14E-08	1166	tags=38%, list=14%, signal=33%	3117/2214/3587/929/3123/3109/2215/3689/3553/2207/8625/843/4360/10312/3115/3716/533/3684/6772/4046/3329/7097/842/387/836/5993/7040/8772/5532/4261/8717/5894/7421/5878/1385/637
hsa04060	hsa04060	Cytokine-cytokine receptor interaction	113	0.552009	2.21966	4.30E-09	1.54E-07	9.66E-08	911	tags=33%, list=11%, signal=30%	608/4283/1236/3587/939/10563/6352/3627/3575/6387/3561/1230/9235/3553/7133/3560/654/1439/8809/6351/1436/958/6366/6348/2919/3455/3600/1441/8743/8742/970/7040/643/3566/3594/3570/6372
hsa05162	hsa05162	Measles	69	0.619673	2.33711	5.31E-09	1.56E-07	9.76E-08	1576	tags=57%, list=19%, signal=46%	5293/3561/3553/3560/4599/103/10379/3716/4939/6772/3310/3455/4938/7097/842/836/8503/1459/894/7297/8772/4600/1019/8667/8717/7128/940/5290/1460/3661/3559/637/6504/572/355/598/5970/4478/7099
hsa04142	hsa04142	Lysosome	89	0.583055	2.27568	5.10E-09	1.56E-07	9.76E-08	1391	tags=43%, list=17%, signal=36%	7805/1512/2517/2990/3074/27074/4669/10577/53/10312/1513/967/3988/533/1514/5660/1519/23659/1075/5476/1200/175/5538/8906/2720/427/4668/8943/54/1508/51172/2548/4074/1174/5641/410/2581/4126
hsa05323	hsa05323	Rheumatoid arthritis	53	0.670398	2.3782	9.14E-09	2.40E-07	1.50E-07	1226	tags=51%, list=15%, signal=44%	3117/3123/3109/3689/3683/6352/6387/3553/10312/1513/3115/4312/533/1514/6348/2919/3600/7097/7040/942/3383/6372/940/8992/54/4314/9296
hsa05171	hsa05171	Coronavirus disease - COVID-19	135	0.518942	2.14392	9.65E-09	2.40E-07	1.50E-07	1239	tags=33%, list=15%, signal=29%	9636/713/3627/716/5293/629/3553/4599/2162/1536/7450/4312/103/1675/10379/3716/4939/6772/3455/4938/6141/6403/7097/6159/2244/6181/8503/9045/6169/7297/6187/6136/4600/6143/4736/5582/3570/6132/5290/2147/3661/4314/5335/6224/6223
hsa05164	hsa05164	Influenza A	86	0.589466	2.29055	1.20E-08	2.76E-07	1.73E-07	1350	tags=43%, list=16%, signal=36%	3117/3123/3109/6352/3627/5293/3553/4599/3115/103/10379/7177/3716/4939/6772/3455/4938/8743/842/836/8503/7297/8772/4600/1019/4261/3383/8717/5290/9021/5894/3661/291/637/2224/355/8480
hsa05014	hsa05014	Amyotrophic lateral sclerosis	194	0.465991	2.00658	1.72E-08	3.71E-07	2.32E-07	2097	tags=48%, list=25%, signal=37%	55062/7133/7494/468/5710/5692/2876/1616/6428/10452/23636/4713/311/5688/1346/5700/5714/5684/8878/5695/11273/4744/842/5719/5707/6390/836/283/5691/7186/6389/4694/4714/7384/7385/2902/5702/5686/5532/5690/4729/5689/4720/5709/5708/4700/10280/4726/11258/5682/1327/1329/10121/637/23064/9973/10540/572/6311/11047/6391/8480/598/27089/2878/1340/6647/5685/5530/9688/5701/5704/1537/1337/4706/1639/4722/1350/10671/…
hsa04380	hsa04380	Osteoclast differentiation	76	0.597442	2.27769	2.05E-08	4.14E-07	2.59E-07	1091	tags=38%, list=13%, signal=33%	2214/2215/1535/4689/7305/653361/5293/3937/695/3553/1513/1436/10379/3932/3716/6772/3455/8878/6688/8503/7186/7040/5971/7297/5532/5290/9021/54/1385
hsa05322	hsa05322	Systemic lupus erythematosus	28	0.773796	2.41161	2.33E-08	4.43E-07	2.77E-07	943	tags=46%, list=11%, signal=41%	3117/2214/713/3123/3109/2215/716/3115/958/81/942/6632/940
hsa04061	hsa04061	Viral protein interaction with cytokine and cytokine receptor	40	0.713153	2.36806	2.90E-08	4.82E-07	3.01E-07	911	tags=52%, list=11%, signal=47%	4283/1236/3587/10563/6352/3627/6387/3561/1230/7133/3560/8809/6351/1436/6366/6348/2919/8743/643/3570/6372
hsa04650	hsa04650	Natural killer cell mediated cytotoxicity	58	0.647365	2.34919	2.98E-08	4.82E-07	3.01E-07	1636	tags=59%, list=20%, signal=47%	2214/962/2215/3689/3683/7305/3384/5293/3937/4277/3133/5777/2207/7409/3932/2185/7535/3455/8743/836/8503/5532/5582/3383/5290/5894/637/5335/355/6464/5530/5605/100507436/369
hsa04062	hsa04062	Chemokine signaling pathway	97	0.554607	2.18489	2.93E-08	4.82E-07	3.01E-07	1996	tags=58%, list=24%, signal=44%	4283/1236/10563/6352/3627/653361/6387/5293/1230/7409/5580/2309/5567/6351/7454/2185/6366/2771/6772/6348/2919/2931/2791/4067/9844/1398/387/8503/643/6372/5290/409/5894/2782/5335/572/6464/9475/5970/5908/2870/2783/5294/5829/2784/5604/6358/4792/6364/5336/5881/5590/2773/3576/2776/1524
hsa04670	hsa04670	Leukocyte transendothelial migration	73	0.599764	2.27998	3.71E-08	5.71E-07	3.58E-07	945	tags=38%, list=11%, signal=34%	4318/3689/3683/1535/4689/5175/7412/653361/6387/5293/399/3676/7409/1536/3684/2185/2771/1003/10398/7122/6494/4267/387/8503/81/5582/3383/5290
hsa05417	hsa05417	Lipid and atherosclerosis	111	0.536281	2.14709	4.00E-08	5.88E-07	3.68E-07	1515	tags=42%, list=18%, signal=35%	4318/929/6352/1535/4689/7412/653361/5293/7184/23643/3553/7494/7409/1536/4312/468/958/6348/3310/2919/3329/8743/4067/6403/7097/842/387/836/8503/7186/6401/5532/3383/5290/6648/3661/637/4314/5335/572/355/598/4846/5530/9475/5970/5908
hsa05166	hsa05166	Human T-cell leukemia virus 1 infection	132	0.501765	2.07144	6.31E-08	8.87E-07	5.55E-07	1471	tags=35%, list=18%, signal=29%	3117/3123/3109/3689/3683/4316/5293/3561/3133/3560/3134/4487/5567/3115/468/3932/3716/6929/958/8295/3600/8498/5902/6688/8503/894/2113/7040/5971/1019/5532/3383/5290/920/51433/291/1385/3559/6908/2224/9232/8379/598/5530/5970/9020
hsa04620	hsa04620	Toll-like receptor signaling pathway	54	0.63179	2.2461	8.61E-08	1.16E-06	7.25E-07	1029	tags=41%, list=12%, signal=36%	4283/929/6352/3627/5293/23643/3553/1513/6351/10379/3716/958/6772/6348/3455/7097/8503/7297/8772/942/5290/3661
hsa04145	hsa04145	Phagosome	82	0.574564	2.21029	9.63E-08	1.24E-06	7.78E-07	1680	tags=46%, list=20%, signal=37%	3117/2214/929/3123/3109/2215/3689/1535/4689/653361/3133/6890/4360/3134/10312/1536/3115/533/3684/1514/7097/23480/10952/8992/7058/8685/5878/9341/949/9296/4074/3678/6891/525/7099/4353/526/821
hsa04662	hsa04662	B cell receptor signaling pathway	44	0.673119	2.2944	1.61E-07	2.00E-06	1.25E-06	1868	tags=68%, list=23%, signal=53%	973/55024/930/5293/695/5777/8519/933/7409/25780/3636/84433/640/4067/4794/8503/118788/5532/3635/5290/5894/975/974/5530/5970/5605/5604/4792/5336/5881
hsa04658	hsa04658	Th1 and Th2 cell differentiation	44	0.666259	2.27102	2.80E-07	3.35E-06	2.09E-06	1461	tags=50%, list=18%, signal=41%	3117/3123/3109/3561/3560/3115/3932/3716/6772/864/7535/4794/7297/5532/3566/3594/920/6775/3559/5335/5530/5970
hsa05145	hsa05145	Toxoplasmosis	60	0.60075	2.20172	4.18E-07	4.83E-06	3.02E-06	872	tags=37%, list=11%, signal=33%	3117/3587/3123/3109/23643/3908/3910/3115/3716/958/240/2771/3918/6772/3915/3310/7097/842/836/7040/7297/4261
hsa05340	hsa05340	Primary immunodeficiency	23	0.778532	2.30401	4.92E-07	5.29E-06	3.31E-06	1045	tags=70%, list=13%, signal=61%	973/930/3575/3561/695/6890/925/8625/100/3932/958/7535/5993/3543/4261/920
hsa04612	hsa04612	Antigen processing and presentation	34	0.7049	2.26927	4.86E-07	5.29E-06	3.31E-06	1437	tags=59%, list=17%, signal=49%	3117/3123/3109/10437/3133/6890/925/8625/3134/3115/1514/5720/3310/5993/4261/920/1385/1508/5641/6891
hsa05012	hsa05012	Parkinson disease	143	0.470543	1.95864	6.14E-07	6.40E-06	4.01E-06	2098	tags=53%, list=25%, signal=40%	7494/7922/9246/5567/468/5710/5692/2771/1616/2778/4713/5688/1346/5700/5714/5684/5695/842/5719/27429/5707/6390/836/5691/6389/4694/4714/7384/7385/5702/5686/11315/5690/4729/5689/4720/5709/5708/4700/291/4726/5682/135/1327/1329/5335/11047/6391/598/27089/1340/6647/5685/5701/5704/1537/1337/4706/4722/1350/7327/1339/7314/801/9167/10105/4725/7381/22926/2773/4719/7388/1345/10975/4541/10131
hsa04613	hsa04613	Neutrophil extracellular trap formation	63	0.581536	2.14795	1.03E-06	1.04E-05	6.51E-06	1866	tags=51%, list=23%, signal=40%	2214/2215/3689/3683/1535/4689/653361/5293/1536/7450/3684/6403/7097/2244/8503/5582/5290/5894/291/5335/3674/5970/7099/4353/5605/3065/1378/3146/5604/8520/10105/5336
hsa05416	hsa05416	Viral myocarditis	42	0.655095	2.20427	1.36E-06	1.32E-05	8.26E-06	1166	tags=52%, list=14%, signal=45%	3117/3123/3109/3689/3683/3133/3908/3134/3115/958/8910/4624/842/857/836/6443/942/6645/3383/940/25/637
hsa04610	hsa04610	Complement and coagulation cascades	52	0.610783	2.15649	1.39E-06	1.32E-05	8.26E-06	1008	tags=38%, list=12%, signal=34%	713/3689/5265/716/629/710/2162/7450/1675/966/3684/5327/5624/2244/5345/11326/3426/5328/2159/2147
hsa04659	hsa04659	Th17 cell differentiation	60	0.583166	2.13727	1.64E-06	1.51E-05	9.46E-06	1214	tags=40%, list=15%, signal=34%	3117/3662/3123/3109/3561/3553/3560/3115/3932/3716/6772/7535/4794/5914/7040/7297/5532/3566/3594/3570/9466/920/3559/5335
hsa04621	hsa04621	NOD-like receptor signaling pathway	81	0.528601	2.02782	2.03E-06	1.82E-05	1.14E-05	1029	tags=36%, list=12%, signal=32%	6352/1535/9447/3553/114769/10628/63940/1536/5580/10379/3716/5585/22900/4939/6772/2919/3455/2633/4938/387/7186/7297/8772/10135/9140/7128/4671/11337/3661
hsa04672	hsa04672	Intestinal immune network for IgA production	21	0.773661	2.23966	2.28E-06	1.99E-05	1.25E-05	943	tags=62%, list=11%, signal=55%	3117/608/3123/3109/6387/3676/3695/3115/958/3600/7040/942/940
hsa05165	hsa05165	Human papillomavirus infection	183	0.437822	1.87654	2.35E-06	2.00E-05	1.25E-05	1944	tags=43%, list=24%, signal=34%	9636/5293/5159/3133/3659/3908/1299/4599/3676/3695/3910/3134/10312/7450/5567/2308/10379/3716/533/10297/3918/6772/5526/3915/3455/5516/2778/5700/836/8503/894/7297/8772/4600/50855/1019/8717/5290/8992/5894/7058/1293/3661/5525/1385/10134/1855/9296/4799/6908/7480/572/3678/355/3912/3674/27175/3675/5970/3680/1857/525/6199/1278/6009/5605/3065/526/5829/6932/5518/4242/5604/3371/7472/5590/5315/7283/4855
hsa04064	hsa04064	NF-kappa B signaling pathway	58	0.591064	2.14488	2.64E-06	2.19E-05	1.37E-05	1576	tags=52%, list=19%, signal=42%	929/597/7412/6387/23643/695/3553/6351/3932/958/6366/7535/2919/84433/4067/1459/7186/5971/5328/3383/1647/8717/7128/1460/5335/598/5970/9020/1896/7099
hsa05010	hsa05010	Alzheimer disease	210	0.411928	1.79281	3.53E-06	2.85E-05	1.78E-05	1873	tags=43%, list=23%, signal=34%	348/5293/55062/3553/7494/1454/7922/1536/468/5710/4311/5692/10297/4713/5688/1346/5700/5714/5684/5695/842/5719/5707/6390/836/8503/1459/5691/7186/6389/4694/8772/4714/7384/7385/2902/5702/5664/5686/5532/5690/4729/5689/5290/1460/5894/4720/5709/5708/4700/291/4726/1020/5682/8883/1327/1329/637/1855/3028/7480/572/11047/6391/355/4023/27089/1340/5685/5530/5970/5701/5704/1537/1857/1337/4706/4722/5605/1350/363…
hsa05022	hsa05022	Pathways of neurodegeneration - multiple diseases	264	0.39181	1.73826	8.92E-06	7.03E-05	4.40E-05	1873	tags=41%, list=23%, signal=33%	55062/3553/7133/7494/1454/1536/9246/468/5710/5692/2876/10297/1616/10452/4713/5688/1346/5700/5714/5684/8878/5695/11273/4744/842/5719/27429/5707/6390/836/1459/5691/7186/6389/4694/8772/4714/7384/7385/2902/5702/5664/5686/5532/11315/5690/5582/4729/5689/1460/5894/4720/5709/5708/4700/291/10280/4726/1020/11258/5682/1327/1329/10121/637/1855/9973/3028/5335/10540/7480/572/6311/11047/6391/355/598/27089/2878/…
hsa05332	hsa05332	Graft-versus-host disease	15	0.811697	2.17176	9.38E-06	7.21E-05	4.51E-05	943	tags=60%, list=11%, signal=53%	3117/3123/3109/3133/3553/3134/3115/942/940
hsa04210	hsa04210	Apoptosis	78	0.526036	2.01718	1.09E-05	8.20E-05	5.13E-05	1471	tags=44%, list=18%, signal=36%	1512/597/5293/843/1513/1439/468/1677/1514/1616/1519/1075/8743/143/842/27429/836/8503/7186/8772/1647/8717/5290/5894/4170/9131/637/1508/572/355/598/3563/5970/9020
hsa04141	hsa04141	Protein processing in endoplasmic reticulum	79	0.530392	2.03243	1.12E-05	8.22E-05	5.14E-05	1680	tags=48%, list=20%, signal=39%	6400/11231/6748/7184/7494/9695/10961/468/6746/8720/3310/7466/51128/5589/23480/10960/7186/7095/9709/9632/10952/1603/10525/6238/6184/23471/10956/5886/10134/3300/3998/5034/7323/51035/3326/3301/7327/821
hsa05418	hsa05418	Fluid shear stress and atherosclerosis	87	0.504412	1.96401	1.17E-05	8.39E-05	5.25E-05	1005	tags=30%, list=12%, signal=27%	4318/1535/5175/7412/653361/5293/7184/3553/1514/5155/1003/6382/5327/4259/8878/387/2952/857/8503/6401/9446/3383/3162/5290/5607/6385
hsa05330	hsa05330	Allograft rejection	14	0.821392	2.13926	1.23E-05	8.64E-05	5.40E-05	943	tags=64%, list=11%, signal=57%	3117/3123/3109/3133/3134/3115/958/942/940
hsa05016	hsa05016	Huntington disease	174	0.420721	1.78894	1.33E-05	9.16E-05	5.73E-05	2508	tags=55%, list=30%, signal=39%	55062/1173/5710/5692/2876/4713/5688/1346/5700/5714/5684/5695/842/5719/5707/6390/836/5691/7186/6389/4694/4714/7384/7385/2902/5702/5686/5690/4729/5689/7052/4720/6648/5709/5708/4700/291/4726/1385/11258/5682/1327/1329/10121/10540/6908/11047/6391/27089/2878/1340/6507/6647/5436/5685/5701/5704/1537/1337/5978/4706/1639/4722/1350/3065/10671/163/1339/9167/10105/4725/7381/1213/4719/2776/7388/1345/10975/4541…
hsa05163	hsa05163	Human cytomegalovirus infection	123	0.465167	1.90161	1.49E-05	0.000100138	6.27E-05	1916	tags=46%, list=23%, signal=35%	3587/6352/6387/5293/1230/3133/3553/6890/3134/5567/6351/468/3716/2185/2771/6348/2778/2791/1398/842/387/836/8503/7186/8772/1019/5532/5582/3570/8717/5290/5894/3661/1385/637/2782/355/5530/6891/9475/5970/6199/6009/5605/2783/5829/5608/5732/2784/5604/4792/2767/801/5881/2773/3576
hsa05017	hsa05017	Spinocerebellar ataxia	81	0.489378	1.87735	3.87E-05	0.000254912	0.000159502	1504	tags=42%, list=18%, signal=35%	5293/55062/7494/5710/5692/5688/5700/5714/5684/5695/11273/5719/5707/8503/5691/7186/9698/2902/5702/5686/5690/5582/5689/5290/5709/5708/291/5682/6908/6311/11047/5685/5701/5704
hsa05133	hsa05133	Pertussis	41	0.610577	2.05145	4.03E-05	0.000260176	0.000162796	1029	tags=37%, list=12%, signal=32%	713/929/3689/3394/716/23643/3553/3659/710/3684/2771/387/836/6372/3661
hsa05146	hsa05146	Amoebiasis	59	0.545174	1.98245	5.35E-05	0.000339007	0.000212121	1576	tags=46%, list=19%, signal=37%	929/3689/5293/3553/3908/3910/5567/3684/3918/3915/2919/2778/7097/836/8503/7040/81/5582/5290/1281/5878/2769/3912/5970/3315/1278/7099
hsa04940	hsa04940	Type I diabetes mellitus	22	0.715572	2.09968	6.34E-05	0.000393823	0.00024642	943	tags=50%, list=11%, signal=44%	3117/3123/3109/3133/3553/3134/3115/3329/5799/942/940
hsa05168	hsa05168	Herpes simplex virus 1 infection	200	0.395917	1.71263	6.52E-05	0.000397382	0.000248647	1461	tags=27%, list=18%, signal=23%	3117/684/3123/3109/6352/7755/5293/3133/3553/6890/3134/3115/10379/3716/4939/6772/1616/6428/3455/4938/163049/7097/842/1967/836/8503/7186/7297/8772/5499/7748/7673/7988/8717/5290/9021/10520/6672/3661/8892/6430/57335/637/148103/148254/572/388558/7574/3678/355/598/6429/6891/5970
hsa04668	hsa04668	TNF signaling pathway	70	0.512328	1.93557	6.87E-05	0.00041084	0.000257068	949	tags=34%, list=12%, signal=31%	4318/6352/3627/7412/5293/3553/3659/7133/843/8809/468/2919/3600/836/8503/7186/6401/8772/3383/6372/8717/7128/5290/9021
hsa05415	hsa05415	Diabetic cardiomyopathy	116	0.453168	1.82321	7.26E-05	0.000426532	0.000266887	2097	tags=50%, list=25%, signal=38%	4318/1535/4689/653361/5293/1536/5580/4713/1346/6390/8503/6389/7040/4694/5499/4714/7384/7385/5582/4729/5290/4720/4700/291/1281/4726/1376/1327/1329/2673/9945/6391/27089/1340/4846/5970/1537/1278/1337/4706/4722/1350/3630/1339/9167/10105/4725/7381/9882/5590/5501/5160/4719/7388/1345/10975/25874/4541
hsa05321	hsa05321	Inflammatory bowel disease	29	0.653473	2.04916	7.85E-05	0.000452833	0.000283343	1081	tags=45%, list=13%, signal=39%	3117/3123/3109/3561/3553/8809/3115/6772/7097/7040/3566/3594/6775
hsa05235	hsa05235	PD-L1 expression and PD-1 checkpoint pathway in cancer	53	0.552681	1.96061	8.85E-05	0.000501771	0.000313964	1825	tags=51%, list=22%, signal=40%	5293/10538/5777/3932/3716/6772/7535/7097/4794/8503/1459/10125/5532/940/5290/1460/5894/920/5335/5530/5970/6199/7099/5605/5608/5604/4792
hsa05170	hsa05170	Human immunodeficiency virus 1 infection	115	0.446336	1.79186	0.000103432	0.000576008	0.000360416	1912	tags=45%, list=23%, signal=35%	684/5293/60489/3133/6890/7133/3134/2185/2771/2791/7097/1398/842/8906/836/8503/7186/8451/8772/5532/5582/8717/5290/5894/3661/920/637/2782/5335/572/1174/355/598/5530/6891/5970/6199/7099/5605/162/2783/5829/5608/2784/5604/4792/2767/801/1072/5336/5881/2773
hsa05167	hsa05167	Kaposi sarcoma-associated herpesvirus infection	108	0.455315	1.81306	0.000135848	0.000743713	0.000465351	1916	tags=45%, list=23%, signal=35%	5293/4277/1230/3133/3134/10379/3716/5155/6772/2919/3455/2791/4067/842/836/8503/7186/7297/8772/9261/942/1019/5532/3383/8717/5290/5894/3661/1385/637/2782/5335/355/5530/5970/5605/100507436/2783/5294/6932/5608/2784/285/5604/4792/7314/801/5336/3576
hsa05200	hsa05200	Pathways in cancer	304	0.352357	1.57601	0.000140014	0.000753741	0.000471625	1944	tags=36%, list=24%, signal=29%	4318/3575/11040/6387/5293/3561/5159/7184/3560/3908/3910/1439/5567/4312/25780/2308/1436/3716/7709/5155/10297/2771/3918/6772/3915/3455/3600/2778/4259/2791/1441/1612/1398/842/6688/387/5914/3815/2952/836/8503/10125/894/2113/7186/7040/9446/8772/11186/1019/5582/3566/3594/3570/3481/1647/3162/5290/5894/2147/6775/3559/25/637/1855/2782/5335/2322/7480/2099/572/1902/2735/355/3912/3674/4292/598/3563/5899/9475…
hsa05135	hsa05135	Yersinia infection	85	0.47874	1.85623	0.000145522	0.000770553	0.000482145	1980	tags=49%, list=24%, signal=38%	5293/3937/8395/3553/925/10093/3676/7409/8935/10095/3932/7454/5585/2185/7535/10092/7456/9844/1398/387/8503/7186/5290/3661/920/391/5335/3678/10552/9475/5970/7099/5605/5829/5608/5604/6195/4792/5881/3576/834/2776
hsa05320	hsa05320	Autoimmune thyroid disease	16	0.739249	1.99251	0.000202921	0.00105715	0.000661473	943	tags=56%, list=11%, signal=50%	3117/3123/3109/3133/3134/3115/958/942/940
hsa04932	hsa04932	Non-alcoholic fatty liver disease	93	0.463678	1.82212	0.000233957	0.00118075	0.000738811	2283	tags=58%, list=28%, signal=42%	5293/3553/7494/468/10062/4713/2931/1346/6390/836/8503/7186/6389/7040/4694/4714/7384/7385/4729/3570/5290/9021/4720/4700/4726/1327/1329/637/6391/355/27089/1340/5571/5970/1537/1337/4706/4722/1350/3630/1339/9167/4725/7381/3576/4719/7388/1345/10975/3667/1349/79602/4711/5564
hsa04151	hsa04151	PI3K-Akt signaling pathway	196	0.391122	1.68725	0.000230679	0.00118075	0.000738811	1771	tags=37%, list=21%, signal=30%	930/3575/5293/3561/5159/7184/3560/3908/1299/54541/3676/3695/3910/2309/7450/468/1436/3716/6794/5585/5155/3918/5526/3915/3455/5516/2791/1441/7097/842/3815/5106/8503/894/118788/1019/3566/3570/3481/5290/5894/7058/1293/5525/1385/3559/4170/2782/2322/572/1902/3678/3912/3674/598/4846/3563/3675/5970/3680/6199/1278/6009/7099/5605/3630/2783/3326/5294/5518/2784/285/5604
hsa04217	hsa04217	Necroptosis	57	0.516074	1.86779	0.000392277	0.00194931	0.00121971	1970	tags=49%, list=24%, signal=38%	3553/1536/10379/27243/3716/6772/3455/2752/2495/8743/8878/7186/7297/8772/8717/7128/291/6775/9131/637/355/7099/3326/3146/5119/329/8605/834
hsa05160	hsa05160	Hepatitis C	83	0.454508	1.75101	0.000465786	0.00227953	0.00142633	1326	tags=37%, list=16%, signal=32%	3627/5293/4599/3434/10379/3716/4939/6772/10062/3455/5516/4938/7122/842/836/8503/7186/7297/8772/4600/1019/8717/5290/9021/5894/3661/975/637/949/572/355
hsa05144	hsa05144	Malaria	31	0.613484	1.95085	0.000541631	0.00253546	0.00158647	1102	tags=52%, list=13%, signal=45%	3689/3683/5175/7412/3553/2995/958/6382/6403/7097/3039/6401/7040/3383/7058/975
hsa04657	hsa04657	IL-17 signaling pathway	48	0.530447	1.84747	0.000539342	0.00253546	0.00158647	1916	tags=48%, list=23%, signal=37%	4318/3627/7184/3553/4322/4312/2919/836/7186/8772/6372/8717/7128/51433/5596/4314/23765/5970/9618/3326/4792/6364/3576
hsa05208	hsa05208	Chemical carcinogenesis - reactive oxygen species	129	0.418999	1.71493	0.000535371	0.00253546	0.00158647	2097	tags=47%, list=25%, signal=35%	1535/653361/5293/5580/2309/10327/4713/4259/1346/6390/2952/8503/6389/9446/4694/4714/7384/7385/4729/3162/5290/5894/4720/6648/4700/291/4726/1327/25/1329/572/5770/6391/27089/1340/6647/10861/5970/9020/1537/1337/4706/4722/5605/1350/369/1339/5604/4792/9167/10105/4233/4725/7381/4719/7388/2946/1345/10975/4541
hsa05131	hsa05131	Shigellosis	133	0.409843	1.69368	0.000561921	0.00259287	0.00162239	2051	tags=43%, list=25%, signal=33%	3059/929/6352/5293/55062/3553/10093/5580/2309/10095/2308/10398/10092/2931/4303/7307/8878/9844/1398/387/8503/7186/81/375/9140/8717/5290/4671/3661/9265/2017/664/826/5335/960/3678/10552/598/9475/5970/9474/6199/7099/10670/7323/7094/5829/7334/4792/7314/5336/3576/3101/834/3611/9181/5216
hsa04714	hsa04714	Thermogenesis	108	0.431614	1.71868	0.000733192	0.0033355	0.00208707	2413	tags=53%, list=29%, signal=38%	5567/4881/1374/2778/4713/2182/1346/6390/6597/6389/4694/4714/7384/7385/4729/8193/4720/4700/4726/1385/1376/51103/1327/1329/6391/27089/1340/5571/1537/6199/6603/6009/1337/4706/4722/1350/1339/6195/9167/4725/7381/51412/6194/4719/7388/1345/10975/4541/57492/6604/1349/4711/5564/115/4217/4709/4513
hsa04630	hsa04630	JAK-STAT signaling pathway	89	0.43952	1.71546	0.00094642	0.00424574	0.00265662	1155	tags=33%, list=14%, signal=28%	3587/3575/5293/3561/5159/5777/3560/1439/10379/3716/5155/6772/3455/3600/1441/8503/894/7297/3566/3594/3570/5290/9021/5894/2273/9466/6775/3559/4170
hsa00190	hsa00190	Oxidative phosphorylation	70	0.468553	1.77019	0.000973181	0.00430599	0.00269432	2564	tags=64%, list=31%, signal=45%	10312/533/4713/1346/6390/6389/4694/4714/7384/7385/4729/8992/4720/4700/4726/1327/1329/9296/6391/27089/1340/1537/525/1337/4706/4722/1350/526/1339/9167/4725/7381/4719/7388/1345/10975/4541/1349/4711/527/4709/4513/4717/9377/523
hsa05134	hsa05134	Legionellosis	34	0.572725	1.84376	0.00115335	0.00503422	0.00314997	1970	tags=62%, list=24%, signal=47%	929/3689/3553/3684/3310/2919/51128/3329/7097/842/836/375/4671/664/5970/7099/1378/1937/4792/3576/834
hsa04140	hsa04140	Autophagy - animal	88	0.431446	1.6805	0.00131434	0.00566042	0.0035418	1826	tags=40%, list=22%, signal=31%	5293/55062/54541/5580/5567/6794/1514/7405/8887/5516/1612/8878/8503/9140/5290/5894/11337/3476/64601/55823/664/1508/572/23192/598/9474/6199/6009/10670/8673/5605/3630/3146/5604/7314
hsa03060	hsa03060	Protein export	14	0.721325	1.87864	0.00169423	0.00720047	0.00450543	1463	tags=79%, list=18%, signal=65%	9789/11231/6729/23480/6449/7095/7917/10952/23478/6728/6727
hsa05221	hsa05221	Acute myeloid leukemia	41	0.530141	1.78119	0.00196608	0.00824733	0.00516046	1771	tags=51%, list=21%, signal=40%	929/597/11040/5293/1436/3684/6688/5914/3815/8503/5290/5894/2322/572/5970/6199/4353/5605/369/6932/5604
hsa04666	hsa04666	Fc gamma R-mediated phagocytosis	61	0.482778	1.78279	0.00207643	0.00859856	0.00538023	1341	tags=38%, list=16%, signal=32%	2214/2215/653361/5293/8395/10093/7409/5580/10095/7454/3636/10092/4067/1398/8503/5582/3635/5290/5894/5335/274/10552/65108
hsa04510	hsa04510	Focal adhesion	127	0.38659	1.58064	0.00234088	0.00957092	0.00598865	1930	tags=39%, list=23%, signal=31%	5293/5159/8395/3908/1299/3676/7409/3695/3910/7450/5155/3918/3915/10398/2012/1398/387/857/8503/894/81/5499/5582/5290/5894/7058/1293/2889/572/3678/3912/3674/2316/6464/9475/3675/3680/2013/5908/1278/7094/5829/5604/4233/3371/5154/5881/5501/7423/329
hsa03040	hsa03040	Spliceosome	70	0.451853	1.7071	0.0025495	0.0102936	0.00644085	1923	tags=47%, list=23%, signal=36%	51690/9129/6428/3310/8896/7307/6633/9092/6626/6625/84950/6631/8449/6434/10594/1659/6632/23451/10450/27339/9416/6430/6637/27258/25804/6429/51362/10946/11157/3192/9775/6634/26121
hsa04623	hsa04623	Cytosolic DNA-sensing pathway	26	0.576756	1.77146	0.00357359	0.0142502	0.00891655	1096	tags=38%, list=13%, signal=33%	6352/3627/9447/3553/6351/103/836/8772/3661/10146
hsa04664	hsa04664	Fc epsilon RI signaling pathway	37	0.534551	1.74066	0.00380985	0.0150071	0.00939014	1962	tags=54%, list=24%, signal=41%	5293/3937/241/695/2207/7409/240/4067/8503/3635/5290/5894/5335/5605/5608/5604/5336/5881/9846/8605
hsa04660	hsa04660	T cell receptor signaling pathway	64	0.45272	1.67167	0.00390584	0.0151998	0.00951074	1825	tags=45%, list=22%, signal=36%	5293/3937/5777/925/7409/3932/5526/7535/5516/84433/4794/387/8503/10125/1019/5532/940/5290/5894/920/5525/5335/5530/5970/9020/5605/5518/5604/4792
hsa05202	hsa05202	Transcriptional misregulation in cancer	108	0.398258	1.58586	0.00435253	0.0167365	0.0104723	1939	tags=39%, list=24%, signal=30%	4318/929/597/3560/3695/2308/1436/6929/958/3684/7709/5218/6495/2313/5327/6688/5914/894/5328/4005/2120/942/1647/8148/4314/2322/648/598/2530/5970/8464/4353/3065/8861/604/4299/4221/4233/5154/3576/329/8938
hsa00510	hsa00510	N-Glycan biosynthesis	23	0.613219	1.81478	0.00447712	0.0170131	0.0106453	1622	tags=57%, list=20%, signal=46%	6480/4247/4245/199857/2683/1603/6184/79053/2530/4122/79868/4124/22845
hsa05142	hsa05142	Chagas disease	53	0.469379	1.6651	0.00514696	0.019331	0.0120957	1980	tags=45%, list=24%, signal=35%	713/6352/5293/3553/2771/6348/5516/2778/7097/8503/7040/8772/5290/2769/355/5970/5054/7099/5518/4792/2767/2773/3576/2776
hsa04820	hsa04820	Cytoskeleton in muscle cells	134	0.368381	1.51989	0.0069784	0.0259083	0.0162112	1810	tags=36%, list=22%, signal=28%	270/2026/3908/2200/1299/3676/633/3695/8910/7431/6382/10398/752/8557/4624/2199/287/22795/7169/6443/6645/7136/2273/7058/1293/6385/2192/1281/1730/1289/1465/1634/3678/1301/3674/1462/3675/3680/1278/2027/7135/7094/58/1605/4621/2023/23353/1829
hsa04512	hsa04512	ECM-receptor interaction	50	0.456372	1.60487	0.00731689	0.0268563	0.0168043	1546	tags=38%, list=19%, signal=31%	3908/1299/3676/3695/3910/7450/3918/3915/6382/7058/1293/6385/960/3678/3912/3674/3675/3680/1278
hsa04072	hsa04072	Phospholipase D signaling pathway	73	0.428314	1.62822	0.00786072	0.0285282	0.0178505	1962	tags=42%, list=24%, signal=33%	5293/5159/8395/2207/2185/5155/2778/387/3815/8503/375/1606/5290/5894/2147/9265/5335/1902/6464/5899/6009/5605/3630/5294/5604/5154/5336/9846/3576/5737/8605
hsa01230	hsa01230	Biosynthesis of amino acids	42	0.488493	1.64369	0.00812139	0.0291467	0.0182375	2134	tags=57%, list=26%, signal=43%	2026/440/3421/2752/50/435/587/1491/226/5224/5723/5211/6888/7167/2027/5831/3420/2023/5214/100526760/5315/5223/875/2806
hsa04915	hsa04915	Estrogen signaling pathway	68	0.430963	1.61375	0.00933212	0.0324116	0.0202803	1980	tags=41%, list=24%, signal=32%	4318/5293/7184/5580/5567/468/3880/2771/3310/2778/5914/8503/2289/5443/9166/5290/5894/1385/2099/4846/6464/3875/5605/3326/5604/801/2773/2776
hsa04936	hsa04936	Alcoholic liver disease	64	0.431342	1.59274	0.00931863	0.0324116	0.0202803	1916	tags=41%, list=23%, signal=31%	713/929/23643/3553/2309/2308/2919/1374/836/8772/9663/6434/8717/3661/37/355/23765/5571/5970/9020/7099/6932/5608/4792/2168/3576
hsa05205	hsa05205	Proteoglycans in cancer	130	0.368248	1.51211	0.00925448	0.0324116	0.0202803	1937	tags=38%, list=23%, signal=30%	3059/4318/5293/5777/7409/5567/967/1514/6382/7097/387/857/836/8503/287/7040/5328/5499/8826/5582/3481/5290/5894/6385/2017/3316/5335/1634/7480/2099/960/3678/355/2316/9475/6199/1278/4478/7099/5605/369/286/5829/7078/5604/4233/5336/7472/5501/6194
hsa05132	hsa05132	Salmonella infection	138	0.358961	1.4829	0.00952662	0.0327351	0.0204828	1771	tags=35%, list=21%, signal=28%	929/5293/7184/23643/399/3553/10093/10095/5585/10398/10092/8743/7097/9844/387/836/7186/375/8772/5420/8717/5290/5894/4671/6993/64601/5878/9265/11258/391/55823/10121/10540/4074/10552/2316/9475/5970/7099/1639/5605/10671/3326/5294/6932/5608/57381/5604
hsa04370	hsa04370	VEGF signaling pathway	36	0.498509	1.61244	0.0115669	0.0393276	0.0246078	1962	tags=53%, list=24%, signal=40%	5293/842/8503/9261/5532/5582/5290/5894/5335/572/4846/5530/3315/5605/5829/5604/5336/5881/8605
hsa04722	hsa04722	Neurotrophin signaling pathway	72	0.404378	1.53755	0.01193	0.0401394	0.0251158	1866	tags=40%, list=23%, signal=31%	5293/4145/5580/2309/468/4794/1398/387/8503/9261/5664/5290/5894/5607/2889/25/5335/572/10019/6464/5970/5908/10782/5605/5604/6195/4792/801/5336
hsa04010	hsa04010	MAPK signaling pathway	167	0.337046	1.43169	0.0133819	0.0445604	0.027882	1911	tags=34%, list=23%, signal=26%	929/1846/5159/23542/3553/5567/11184/468/25780/1436/5155/1616/3310/1398/5871/3815/836/10125/7186/7040/5971/9261/1845/5532/5582/5536/3481/1647/8717/409/5894/1852/5607/2322/80824/355/2316/5530/5970/9020/994/3315/5908/5605/3630/369/5608/285/5604/6195/4233/5154/5881/5494/7423/5922
hsa00052	hsa00052	Galactose metabolism	17	0.619047	1.68829	0.0136126	0.0448659	0.0280732	2133	tags=65%, list=26%, signal=48%	231/2592/2720/2683/7360/2548/8972/5211/5214/3101/5236
hsa03250	hsa03250	Viral life cycle - HIV-1	33	0.510281	1.63459	0.014231	0.0464305	0.0290522	1348	tags=36%, list=16%, signal=31%	684/60489/4599/9638/6827/8178/4600/6829/920/5300/5045/11052
hsa00513	hsa00513	Various types of N-glycan biosynthesis	18	0.591798	1.63641	0.0144247	0.0465918	0.0291531	1566	tags=61%, list=19%, signal=50%	3074/4247/4245/199857/2683/1603/6184/2530/4122/79868/4124
hsa04810	hsa04810	Regulation of actin cytoskeleton	144	0.348067	1.44901	0.0148636	0.0475341	0.0297427	1678	tags=29%, list=20%, signal=24%	3689/3683/6387/5293/5159/8395/10093/3676/7409/10788/3695/10095/221178/3684/5155/10297/10398/10092/1398/387/3682/8503/81/5499/8826/5290/5894/128239/2147/1730/1902/3678/10552/3674/9475/3675/3680/4478/5605/3630/369/5829
hsa05215	hsa05215	Prostate cancer	59	0.42996	1.56349	0.0156222	0.0494702	0.0309541	1863	tags=42%, list=23%, signal=33%	4318/5293/5159/7184/468/2308/5155/5327/842/8503/5328/5290/5894/1385/4314/572/5970/5605/3630/369/3326/6932/5604/4792/5154
hsa01521	hsa01521	EGFR tyrosine kinase inhibitor resistance	54	0.430698	1.53119	0.0162465	0.0509477	0.0318786	1937	tags=43%, list=23%, signal=33%	5293/5159/2309/3716/2621/5155/8503/5582/3570/5290/5894/5335/572/598/6464/6199/5605/369/5604/4233/5154/5336/6194
hsa03010	hsa03010	Ribosome	69	0.394097	1.48635	0.0169511	0.0526463	0.0329415	2836	tags=61%, list=34%, signal=40%	6141/6159/6181/9045/6169/6187/6136/6143/4736/6132/63931/10573/6224/6223/6160/6152/6125/6191/6217/9553/6194/23521/6128/6201/6173/9349/6193/6182/6135/11224/6183/2197/6124/6157/6210/6161/6142/6218/6164/6230/6133/6189
hsa05222	hsa05222	Small cell lung cancer	57	0.434382	1.57213	0.0171923	0.0528869	0.033092	1528	tags=33%, list=19%, signal=27%	5293/3908/3910/7709/3918/3915/842/836/8503/7186/1019/1647/5290/3912/3674/598/3675/5970/9618
hsa04611	hsa04611	Platelet activation	73	0.409945	1.55839	0.0177336	0.0540374	0.0338119	1980	tags=42%, list=24%, signal=33%	5293/3937/695/2207/7450/5567/2771/2778/4067/2244/387/8503/10125/5499/5290/2147/1281/3674/4846/9475/5908/1278/8673/7094/5294/5336/5590/5501/2773/8605/2776
hsa04622	hsa04622	RIG-I-like receptor signaling pathway	29	0.510506	1.60084	0.0192145	0.0580011	0.036292	1499	tags=45%, list=18%, signal=37%	9636/3627/843/103/7186/8772/9140/8717/3661/9755/5300/5970/9474
hsa03420	hsa03420	Nucleotide excision repair	36	0.482398	1.56032	0.0193936	0.0580011	0.036292	2275	tags=47%, list=28%, signal=34%	57804/2071/8451/2073/5886/56655/2968/2067/5984/5436/6118/7507/1643/5441/5425/5887/5433
hsa04068	hsa04068	FoxO signaling pathway	77	0.384859	1.46919	0.0233445	0.0691769	0.0432849	998	tags=27%, list=12%, signal=24%	3575/5293/1454/2309/2308/6794/4303/8743/5106/8503/894/8698/7040/9454/9140/1647/5290/116986/5894/6648/11337
hsa04933	hsa04933	AGE-RAGE signaling pathway in diabetic complications	63	0.408022	1.50706	0.0246064	0.0722533	0.0452098	1916	tags=38%, list=23%, signal=29%	7412/5293/3553/1536/5580/2308/6772/836/8503/6401/7040/1019/3383/5290/1281/5335/4846/5970/1278/5054/5336/5590/7423/3576
hsa04144	hsa04144	Endocytosis	129	0.349912	1.43217	0.0259078	0.0753893	0.0471721	1892	tags=33%, list=23%, signal=26%	9744/30011/3561/8395/3133/3560/2350/10093/3134/10095/1173/27243/3310/30844/10092/7456/387/857/375/26286/50855/116986/409/5878/9265/3559/6642/23550/6643/8723/274/10552/8729/378/2870/163/9922/2352/9765/8724/5119/1213/5590
hsa05203	hsa05203	Viral carcinogenesis	103	0.359564	1.42531	0.0265068	0.0764439	0.0478319	1261	tags=28%, list=15%, signal=24%	5293/3133/3134/5567/468/10379/27044/3716/5700/4067/5902/387/836/8503/894/7186/81/9261/1019/8717/2958/5290/6672/3661/2961/1385/2968/6908/572
hsa00051	hsa00051	Fructose and mannose metabolism	21	0.557492	1.61388	0.0271322	0.0775549	0.0485271	2063	tags=52%, list=25%, signal=39%	231/2762/5373/226/4351/5211/5372/7167/5214/3101/5209
hsa03008	hsa03008	Ribosome biogenesis in eukaryotes	23	0.543492	1.60843	0.0289319	0.0805604	0.0504077	1972	tags=57%, list=24%, signal=43%	6949/51367/1459/51119/29889/1460/10775/27341/54552/9790/51096/1736/10557
hsa04066	hsa04066	HIF-1 signaling pathway	66	0.400501	1.48681	0.0286697	0.0805604	0.0504077	1953	tags=45%, list=24%, signal=35%	5293/2026/5163/7076/1536/3945/8503/5582/3570/3162/5290/226/5335/4846/5970/5211/6199/5054/7099/2027/5605/3630/2023/285/5604/5214/5336/5160/6194/3101
hsa04926	hsa04926	Relaxin signaling pathway	72	0.381878	1.452	0.02873	0.0805604	0.0504077	1912	tags=43%, list=23%, signal=33%	4318/5293/4322/5567/4312/468/2771/2778/59/2791/8503/7040/5290/409/5894/1281/1385/2782/2769/4846/6464/5970/1278/5605/2783/2784/5604/4792/5590/7423/2773
hsa00531	hsa00531	Glycosaminoglycan degradation	12	0.642252	1.58997	0.0296882	0.0819596	0.0512832	652	tags=33%, list=8%, signal=31%	2990/3074/4669/2720
hsa05230	hsa05230	Central carbon metabolism in cancer	47	0.441191	1.52325	0.0303043	0.0829515	0.0519038	1959	tags=47%, list=24%, signal=36%	5293/5159/5163/3945/8140/3815/8503/2744/9997/5290/5894/2322/5224/5211/5605/5604/5214/4233/5160/5315/3101/5223
hsa04148	hsa04148	Efferocytosis	90	0.3664	1.4368	0.0324564	0.0880959	0.0551227	1147	tags=24%, list=14%, signal=21%	713/1846/5175/5777/10461/3988/240/2621/4953/23659/10062/1374/9844/1398/836/7040/9261/64601/5878/1385/89790/55823
hsa04614	hsa04614	Renin-angiotensin system	14	0.604428	1.57419	0.0339663	0.0914258	0.0572063	504	tags=36%, list=6%, signal=34%	2028/1359/4311/290/5476
hsa05130	hsa05130	Pathogenic Escherichia coli infection	105	0.352248	1.3979	0.0352638	0.0941339	0.0589008	1461	tags=29%, list=18%, signal=24%	3059/3553/5777/10093/10095/7009/10092/7456/7122/8743/842/387/836/7186/375/8772/9632/10972/8717/4671/2147/9265/25/2017/1902/10552/355/4643/9475/5970
hsa01200	hsa01200	Carbon metabolism	59	0.400334	1.45576	0.0359823	0.0952645	0.0596082	1959	tags=41%, list=24%, signal=31%	2026/3421/35/6390/50/6389/226/1892/4190/5224/6391/5723/5211/5095/6888/7167/2027/3420/2023/5214/5160/5315/3101/5223
hsa05110	hsa05110	Vibrio cholerae infection	34	0.460441	1.48229	0.0368638	0.0968048	0.060572	2616	tags=71%, list=32%, signal=48%	10312/5567/533/2778/23480/11015/3784/375/10952/8992/5335/9296/525/526/5336/10945/11014/115/527/1080/523/9414/60/5566
hsa00010	hsa00010	Glycolysis / Gluconeogenesis	31	0.484563	1.54089	0.0386188	0.100163	0.0626734	2133	tags=52%, list=26%, signal=38%	2026/10327/3945/5106/226/5224/5211/7167/2027/2023/5214/5160/5315/3101/5223/5236
hsa00230	hsa00230	Purine metabolism	67	0.386492	1.4401	0.0387628	0.100163	0.0626734	2406	tags=52%, list=29%, signal=37%	270/5142/4882/22875/100/4881/5141/9060/2987/4860/3614/955/4832/5152/1716/158/4830/654364/6240/204/5139/5147/3615/5153/203/5151/8622/5236/51020/115/102157402/132/353/2766/5150
hsa00830	hsa00830	Retinol metabolism	19	-0.518445	-1.58648	0.0414618	0.106287	0.0665051	1562	tags=42%, list=19%, signal=34%	1551/8630/339761/1548/1576/54658/1555/112724
hsa04625	hsa04625	C-type lectin receptor signaling pathway	59	0.388082	1.41121	0.0426829	0.108556	0.0679248	982	tags=25%, list=12%, signal=23%	5293/3553/3659/2207/5580/10379/6772/4046/387/8503/5971/9261/5532/5290/5894
hsa00140	hsa00140	Steroid hormone biosynthesis	26	-0.44112	-1.47112	0.043701	0.110277	0.0690015	502	tags=38%, list=6%, signal=36%	1577/3284/1551/8630/220074/1576/3291/54658/6715/1645
hsa04015	hsa04015	Rap1 signaling pathway	126	0.336217	1.37603	0.0446914	0.111902	0.0700184	1928	tags=36%, list=23%, signal=28%	3689/3683/5293/3937/5159/7409/25780/1436/3684/5155/2771/2778/1398/6494/387/3815/8503/8631/2902/50855/5582/5290/5894/135/2889/5335/1902/3674/5899/5908/5605/3630/7094/5608/285/5604/801/4233/5154/5881/889/5590/7423/2773/51735
hsa00760	hsa00760	Nicotinate and nicotinamide metabolism	19	0.544198	1.5496	0.0456026	0.113305	0.0708964	1203	tags=26%, list=15%, signal=23%	952/23475/4860/10135/683
hsa00250	hsa00250	Alanine, aspartate and glutamate metabolism	21	0.518112	1.49988	0.0463576	0.114302	0.07152	1206	tags=38%, list=15%, signal=33%	440/2752/2744/435/7915/158/2673/9945
